# Supplementary material for: Aggressive prostate cancer is associated with pericyte dysfunction
Source: Mol Oncol. 2025 Oct 21;20(4):947–61. doi: 10.1002/1878-0261.70135 (PMC13060648; doi:10.1002/1878-0261.70135)
Supplement: Supplementary file 2 — Table S1. scRNAseq patient data. [file MOL2-20-947-s003.xlsx]

## Sheet: Hoja1
DATE	TITLE	TITLE_Modify	AUTHOR	JOURNAL	PMID	SAMPLE TYPE	SAMPLE.ORIGIN	PATIENT NUMBER	SAMPLE NUMBER	TUMOR	CONTROL	SAMPLE ID	GENDER	AGE	CANCER TYPE	TISSUE	PHENOTYPE	CANCER STAGE	SEQUENCING TECHNOLOGY	CELL RANGER VERSION	PREPROCESSING PIPELINE	GEO	TYPE OF RAW DATA	COMES FROM AN ATLAS?	WHICH ATLAS?	WILL BE USED?
2021-JAN	Single-cell analysis reveals transcriptomic remodellings in distinct cell types that contribute to human prostate cancer progression	Single-cell analysis reveals transcriptomic remodellings in distinct cell types that contribute to human prostate cancer progression	Chen S	Nature Cell Biology	https://www.nature.com/articles/s41556-020-00613-6	Radical Prostatectomy	Fresh Tissue	11	11	11	0	BC153	M	81	ProstateC	Prostate	Tumor	Gleason 4+4	10X + BD Rhapsody	NO	Scran	GSE141445	CountMatrix	YES	CAF ATLAS	YES
2021-JAN	Single-cell analysis reveals transcriptomic remodellings in distinct cell types that contribute to human prostate cancer progression	Single-cell analysis reveals transcriptomic remodellings in distinct cell types that contribute to human prostate cancer progression	Chen S	Nature Cell Biology	https://www.nature.com/articles/s41556-020-00613-7	Radical Prostatectomy	Fresh Tissue	11	11	11	0	BC154	M	75	ProstateC	Prostate	Tumor	Gleason 5+4	10X + BD Rhapsody	NO	Scran	GSE141445	CountMatrix	YES	CAF ATLAS	YES
2021-JAN	Single-cell analysis reveals transcriptomic remodellings in distinct cell types that contribute to human prostate cancer progression	Single-cell analysis reveals transcriptomic remodellings in distinct cell types that contribute to human prostate cancer progression	Chen S	Nature Cell Biology	https://www.nature.com/articles/s41556-020-00613-8	Radical Prostatectomy	Fresh Tissue	11	11	11	0	BC155	M	61	ProstateC	Prostate	Tumor	Gleason 4+5	10X + BD Rhapsody	NO	Scran	GSE141445	CountMatrix	YES	CAF ATLAS	YES
2021-JAN	Single-cell analysis reveals transcriptomic remodellings in distinct cell types that contribute to human prostate cancer progression	Single-cell analysis reveals transcriptomic remodellings in distinct cell types that contribute to human prostate cancer progression	Chen S	Nature Cell Biology	https://www.nature.com/articles/s41556-020-00613-9	Radical Prostatectomy	Fresh Tissue	11	11	11	0	BC156	M	72	ProstateC	Prostate	Tumor	Gleason 4+3	10X + BD Rhapsody	NO	Scran	GSE141445	CountMatrix	YES	CAF ATLAS	YES
2021-JAN	Single-cell analysis reveals transcriptomic remodellings in distinct cell types that contribute to human prostate cancer progression	Single-cell analysis reveals transcriptomic remodellings in distinct cell types that contribute to human prostate cancer progression	Chen S	Nature Cell Biology	https://www.nature.com/articles/s41556-020-00613-10	Radical Prostatectomy	Fresh Tissue	11	11	11	0	BC159	M	77	ProstateC	Prostate	Tumor	Gleason 4+4	10X + BD Rhapsody	NO	Scran	GSE141445	CountMatrix	YES	CAF ATLAS	YES
2021-JAN	Single-cell analysis reveals transcriptomic remodellings in distinct cell types that contribute to human prostate cancer progression	Single-cell analysis reveals transcriptomic remodellings in distinct cell types that contribute to human prostate cancer progression	Chen S	Nature Cell Biology	https://www.nature.com/articles/s41556-020-00613-11	Radical Prostatectomy	Fresh Tissue	11	11	11	0	BC162	M	61	ProstateC	Prostate	Tumor	Gleason 4+3	10X + BD Rhapsody	NO	Scran	GSE141445	CountMatrix	YES	CAF ATLAS	YES
2021-JAN	Single-cell analysis reveals transcriptomic remodellings in distinct cell types that contribute to human prostate cancer progression	Single-cell analysis reveals transcriptomic remodellings in distinct cell types that contribute to human prostate cancer progression	Chen S	Nature Cell Biology	https://www.nature.com/articles/s41556-020-00613-12	Radical Prostatectomy	Fresh Tissue	11	11	11	0	BC173	M	80	ProstateC	Prostate	Tumor	NA	10X + BD Rhapsody	NO	Scran	GSE141445	CountMatrix	YES	CAF ATLAS	YES
2021-JAN	Single-cell analysis reveals transcriptomic remodellings in distinct cell types that contribute to human prostate cancer progression	Single-cell analysis reveals transcriptomic remodellings in distinct cell types that contribute to human prostate cancer progression	Chen S	Nature Cell Biology	https://www.nature.com/articles/s41556-020-00613-13	Radical Prostatectomy	Fresh Tissue	11	11	11	0	BC174	M	76	ProstateC	Prostate	Tumor	Gleason 4+3	10X + BD Rhapsody	NO	Scran	GSE141445	CountMatrix	YES	CAF ATLAS	YES
2021-JAN	Single-cell analysis reveals transcriptomic remodellings in distinct cell types that contribute to human prostate cancer progression	Single-cell analysis reveals transcriptomic remodellings in distinct cell types that contribute to human prostate cancer progression	Chen S	Nature Cell Biology	https://www.nature.com/articles/s41556-020-00613-14	Radical Prostatectomy	Fresh Tissue	11	11	11	0	BC175	M	72	ProstateC	Prostate	Tumor	Gleason 4+5	10X + BD Rhapsody	NO	Scran	GSE141445	CountMatrix	YES	CAF ATLAS	YES
2021-JAN	Single-cell analysis reveals transcriptomic remodellings in distinct cell types that contribute to human prostate cancer progression	Single-cell analysis reveals transcriptomic remodellings in distinct cell types that contribute to human prostate cancer progression	Chen S	Nature Cell Biology	https://www.nature.com/articles/s41556-020-00613-15	Radical Prostatectomy	Fresh Tissue	11	11	11	0	BC176	M	71	ProstateC	Prostate	Tumor	Gleason 4+3	10X + BD Rhapsody	NO	Scran	GSE141445	CountMatrix	YES	CAF ATLAS	YES
2021-JAN	Single-cell analysis reveals transcriptomic remodellings in distinct cell types that contribute to human prostate cancer progression	Single-cell analysis reveals transcriptomic remodellings in distinct cell types that contribute to human prostate cancer progression	Chen S	Nature Cell Biology	https://www.nature.com/articles/s41556-020-00613-16	Radical Prostatectomy	Fresh Tissue	11	11	11	0	BC177	M	68	ProstateC	Prostate	Tumor	Gleason 4+4	10X + BD Rhapsody	NO	Scran	GSE141445	CountMatrix	YES	CAF ATLAS	YES
2021-JAN	Single-cell analysis reveals transcriptomic remodellings in distinct cell types that contribute to human prostate cancer progression	Single-cell analysis reveals transcriptomic remodellings in distinct cell types that contribute to human prostate cancer progression	Chen S	Nature Cell Biology	https://www.nature.com/articles/s41556-020-00613-16	Radical Prostatectomy	Fresh Tissue	11	11	11	0	BC171	M	79	ProstateC	Prostate	Tumor	Gleason 4+5	10X + BD Rhapsody	NO	Scran	GSE141445	CountMatrix	YES	CAF ATLAS	YES
2021-JAN	Single-cell analysis reveals transcriptomic remodellings in distinct cell types that contribute to human prostate cancer progression	Single-cell analysis reveals transcriptomic remodellings in distinct cell types that contribute to human prostate cancer progression	Chen S	Nature Cell Biology	https://www.nature.com/articles/s41556-020-00613-16	Radical Prostatectomy	Fresh Tissue	11	11	11	0	BC172	M	79	ProstateC	Prostate	Tumor	Gleason 4+5	10X + BD Rhapsody	NO	Scran	GSE141445	CountMatrix	YES	CAF ATLAS	YES
2023-JAN	Dissecting the immune suppressive human prostate tumor microenvironment via integrated single-cell and spatial transcriptomic analyses	Dissecting the immune suppressive human prostate tumor microenvironment via integrated single-cell and spatial transcriptomic analyses	Taghreed Hirz	Nature Comunnications	https://www.nature.com/articles/s41467-023-36325-2	Radical Prostatectomy	Fresh Tissue	19	39	19	20	SCG-PCA21-N-LG	M	73	ProstateC	Prostate	Tumor	Gleason 3+4 low grade	10X	V.3.0.1	Conos	GSE181294	CountMatrix	NO	NO	NO
2023-JAN	Dissecting the immune suppressive human prostate tumor microenvironment via integrated single-cell and spatial transcriptomic analyses	Dissecting the immune suppressive human prostate tumor microenvironment via integrated single-cell and spatial transcriptomic analyses	Taghreed Hirz	Nature Comunnications	https://www.nature.com/articles/s41467-023-36325-3	Radical Prostatectomy	Fresh Tissue	19	39	19	20	SCG-PCA21-T-LG	M	73	ProstateC	Prostate	Adjacent	Gleason 3+4 low grade	10X	V.3.0.1	Conos	GSE181294	CountMatrix	NO	NO	NO
2023-JAN	Dissecting the immune suppressive human prostate tumor microenvironment via integrated single-cell and spatial transcriptomic analyses	Dissecting the immune suppressive human prostate tumor microenvironment via integrated single-cell and spatial transcriptomic analyses	Taghreed Hirz	Nature Comunnications	https://www.nature.com/articles/s41467-023-36325-4	Radical Prostatectomy	Fresh Tissue	19	39	19	20	SCG-PCA3-N-LG	M	69	ProstateC	Prostate	Adjacent	Gleason 3+4 low grade	10X	V.3.0.1	Conos	GSE181294	CountMatrix	NO	NO	NO
2023-JAN	Dissecting the immune suppressive human prostate tumor microenvironment via integrated single-cell and spatial transcriptomic analyses	Dissecting the immune suppressive human prostate tumor microenvironment via integrated single-cell and spatial transcriptomic analyses	Taghreed Hirz	Nature Comunnications	https://www.nature.com/articles/s41467-023-36325-5	Radical Prostatectomy	Fresh Tissue	19	39	19	20	SCG-PCA3-T-LG	M	69	ProstateC	Prostate	Tumor	Gleason 3+4 low grade	10X	V.3.0.1	Conos	GSE181294	CountMatrix	NO	NO	NO
2023-JAN	Dissecting the immune suppressive human prostate tumor microenvironment via integrated single-cell and spatial transcriptomic analyses	Dissecting the immune suppressive human prostate tumor microenvironment via integrated single-cell and spatial transcriptomic analyses	Taghreed Hirz	Nature Comunnications	https://www.nature.com/articles/s41467-023-36325-6	Radical Prostatectomy	Fresh Tissue	19	39	19	20	SCG-PCA4-T-HG	M	71	ProstateC	Prostate	Tumor	Gleason 4+5 high grade	10X	V.3.0.1	Conos	GSE181294	CountMatrix	NO	NO	NO
2023-JAN	Dissecting the immune suppressive human prostate tumor microenvironment via integrated single-cell and spatial transcriptomic analyses	Dissecting the immune suppressive human prostate tumor microenvironment via integrated single-cell and spatial transcriptomic analyses	Taghreed Hirz	Nature Comunnications	https://www.nature.com/articles/s41467-023-36325-7	Radical Prostatectomy	Fresh Tissue	19	39	19	20	SCG-PCA4-N-HG	M	71	ProstateC	Prostate	Adjacent	Gleason 4+5 high grade	10X	V.3.0.1	Conos	GSE181294	CountMatrix	NO	NO	NO
2023-JAN	Dissecting the immune suppressive human prostate tumor microenvironment via integrated single-cell and spatial transcriptomic analyses	Dissecting the immune suppressive human prostate tumor microenvironment via integrated single-cell and spatial transcriptomic analyses	Taghreed Hirz	Nature Comunnications	https://www.nature.com/articles/s41467-023-36325-8	Radical Prostatectomy	Fresh Tissue	19	39	19	20	SCG-PCA5-T-LG	M	68	ProstateC	Prostate	Tumor	Gleason 3+4 low grade	10X	V.3.0.1	Conos	GSE181294	CountMatrix	NO	NO	NO
2023-JAN	Dissecting the immune suppressive human prostate tumor microenvironment via integrated single-cell and spatial transcriptomic analyses	Dissecting the immune suppressive human prostate tumor microenvironment via integrated single-cell and spatial transcriptomic analyses	Taghreed Hirz	Nature Comunnications	https://www.nature.com/articles/s41467-023-36325-9	Radical Prostatectomy	Fresh Tissue	19	39	19	20	SCG-PCA5-N-LG	M	68	ProstateC	Prostate	Adjacent	Gleason 3+4 low grade	10X	V.3.0.1	Conos	GSE181294	CountMatrix	NO	NO	NO
2023-JAN	Dissecting the immune suppressive human prostate tumor microenvironment via integrated single-cell and spatial transcriptomic analyses	Dissecting the immune suppressive human prostate tumor microenvironment via integrated single-cell and spatial transcriptomic analyses	Taghreed Hirz	Nature Comunnications	https://www.nature.com/articles/s41467-023-36325-10	Radical Prostatectomy	Fresh Tissue	19	39	19	20	SCG-PCA6-T-HG	M	57	ProstateC	Prostate	Tumor	Gleason 3+5 high grade	10X	V.3.0.1	Conos	GSE181294	CountMatrix	NO	NO	NO
2023-JAN	Dissecting the immune suppressive human prostate tumor microenvironment via integrated single-cell and spatial transcriptomic analyses	Dissecting the immune suppressive human prostate tumor microenvironment via integrated single-cell and spatial transcriptomic analyses	Taghreed Hirz	Nature Comunnications	https://www.nature.com/articles/s41467-023-36325-11	Radical Prostatectomy	Fresh Tissue	19	39	19	20	SCG-PCA6-N-HG	M	57	ProstateC	Prostate	Adjacent	Gleason 3+5 high grade	10X	V.3.0.1	Conos	GSE181294	CountMatrix	NO	NO	NO
2023-JAN	Dissecting the immune suppressive human prostate tumor microenvironment via integrated single-cell and spatial transcriptomic analyses	Dissecting the immune suppressive human prostate tumor microenvironment via integrated single-cell and spatial transcriptomic analyses	Taghreed Hirz	Nature Comunnications	https://www.nature.com/articles/s41467-023-36325-12	Radical Prostatectomy	Fresh Tissue	19	39	19	20	SCG-PCA7-T-HG	M	53	ProstateC	Prostate	Tumor	Gleason 5+5 high grade	10X	V.3.0.1	Conos	GSE181294	CountMatrix	NO	NO	NO
2023-JAN	Dissecting the immune suppressive human prostate tumor microenvironment via integrated single-cell and spatial transcriptomic analyses	Dissecting the immune suppressive human prostate tumor microenvironment via integrated single-cell and spatial transcriptomic analyses	Taghreed Hirz	Nature Comunnications	https://www.nature.com/articles/s41467-023-36325-13	Radical Prostatectomy	Fresh Tissue	19	39	19	20	SCG-PCA8-T-HG	M	66	ProstateC	Prostate	Tumor	Gleason 4+4 high grade	10X	V.3.0.1	Conos	GSE181294	CountMatrix	NO	NO	NO
2023-JAN	Dissecting the immune suppressive human prostate tumor microenvironment via integrated single-cell and spatial transcriptomic analyses	Dissecting the immune suppressive human prostate tumor microenvironment via integrated single-cell and spatial transcriptomic analyses	Taghreed Hirz	Nature Comunnications	https://www.nature.com/articles/s41467-023-36325-14	Radical Prostatectomy	Fresh Tissue	19	39	19	20	SCG-PCA9-T-LG	M	65	ProstateC	Prostate	Tumor	Gleason 3+4 low grade	10X	V.3.0.1	Conos	GSE181294	CountMatrix	NO	NO	NO
2023-JAN	Dissecting the immune suppressive human prostate tumor microenvironment via integrated single-cell and spatial transcriptomic analyses	Dissecting the immune suppressive human prostate tumor microenvironment via integrated single-cell and spatial transcriptomic analyses	Taghreed Hirz	Nature Comunnications	https://www.nature.com/articles/s41467-023-36325-15	Radical Prostatectomy	Fresh Tissue	19	39	19	20	SCG-PCA9-N-LG	M	65	ProstateC	Prostate	Adjacent	Gleason 3+4 low grade	10X	V.3.0.1	Conos	GSE181294	CountMatrix	NO	NO	NO
2023-JAN	Dissecting the immune suppressive human prostate tumor microenvironment via integrated single-cell and spatial transcriptomic analyses	Dissecting the immune suppressive human prostate tumor microenvironment via integrated single-cell and spatial transcriptomic analyses	Taghreed Hirz	Nature Comunnications	https://www.nature.com/articles/s41467-023-36325-16	Radical Prostatectomy	Fresh Tissue	19	39	19	20	SCG-PCA10-T-LG	M	46	ProstateC	Prostate	Tumor	Gleason 3+3 low grade	10X	V.3.0.1	Conos	GSE181294	CountMatrix	NO	NO	NO
2023-JAN	Dissecting the immune suppressive human prostate tumor microenvironment via integrated single-cell and spatial transcriptomic analyses	Dissecting the immune suppressive human prostate tumor microenvironment via integrated single-cell and spatial transcriptomic analyses	Taghreed Hirz	Nature Comunnications	https://www.nature.com/articles/s41467-023-36325-17	Radical Prostatectomy	Fresh Tissue	19	39	19	20	SCG-PCA11-T-LG	M	71	ProstateC	Prostate	Tumor	Gleason 3+4 low grade	10X	V.3.0.1	Conos	GSE181294	CountMatrix	NO	NO	NO
2023-JAN	Dissecting the immune suppressive human prostate tumor microenvironment via integrated single-cell and spatial transcriptomic analyses	Dissecting the immune suppressive human prostate tumor microenvironment via integrated single-cell and spatial transcriptomic analyses	Taghreed Hirz	Nature Comunnications	https://www.nature.com/articles/s41467-023-36325-18	Radical Prostatectomy	Fresh Tissue	19	39	19	20	SCG-PCA11-N-LG	M	71	ProstateC	Prostate	Adjacent	Gleason 3+4 low grade	10X	V.3.0.1	Conos	GSE181294	CountMatrix	NO	NO	NO
2023-JAN	Dissecting the immune suppressive human prostate tumor microenvironment via integrated single-cell and spatial transcriptomic analyses	Dissecting the immune suppressive human prostate tumor microenvironment via integrated single-cell and spatial transcriptomic analyses	Taghreed Hirz	Nature Comunnications	https://www.nature.com/articles/s41467-023-36325-19	Radical Prostatectomy	Fresh Tissue	19	39	19	20	SCG-PCA12-T-LG	M	54	ProstateC	Prostate	Tumor	Gleason 3+3 low grade	10X	V.3.0.1	Conos	GSE181294	CountMatrix	NO	NO	NO
2023-JAN	Dissecting the immune suppressive human prostate tumor microenvironment via integrated single-cell and spatial transcriptomic analyses	Dissecting the immune suppressive human prostate tumor microenvironment via integrated single-cell and spatial transcriptomic analyses	Taghreed Hirz	Nature Comunnications	https://www.nature.com/articles/s41467-023-36325-20	Radical Prostatectomy	Fresh Tissue	19	39	19	20	SCG-PCA12-N-LG	M	54	ProstateC	Prostate	Adjacent	Gleason 3+3 low grade	10X	V.3.0.1	Conos	GSE181294	CountMatrix	NO	NO	NO
2023-JAN	Dissecting the immune suppressive human prostate tumor microenvironment via integrated single-cell and spatial transcriptomic analyses	Dissecting the immune suppressive human prostate tumor microenvironment via integrated single-cell and spatial transcriptomic analyses	Taghreed Hirz	Nature Comunnications	https://www.nature.com/articles/s41467-023-36325-21	Radical Prostatectomy	Fresh Tissue	19	39	19	20	SCG-PCA15-T-HG	M	71	ProstateC	Prostate	Tumor	Gleason 3+4 low grade	10X	V.3.0.1	Conos	GSE181294	CountMatrix	NO	NO	NO
2023-JAN	Dissecting the immune suppressive human prostate tumor microenvironment via integrated single-cell and spatial transcriptomic analyses	Dissecting the immune suppressive human prostate tumor microenvironment via integrated single-cell and spatial transcriptomic analyses	Taghreed Hirz	Nature Comunnications	https://www.nature.com/articles/s41467-023-36325-22	Radical Prostatectomy	Fresh Tissue	19	39	19	20	SCG-PCA15-N-HG	M	71	ProstateC	Prostate	Adjacent	Gleason 3+4 low grade	10X	V.3.0.1	Conos	GSE181294	CountMatrix	NO	NO	NO
2023-JAN	Dissecting the immune suppressive human prostate tumor microenvironment via integrated single-cell and spatial transcriptomic analyses	Dissecting the immune suppressive human prostate tumor microenvironment via integrated single-cell and spatial transcriptomic analyses	Taghreed Hirz	Nature Comunnications	https://www.nature.com/articles/s41467-023-36325-23	Radical Prostatectomy	Fresh Tissue	19	39	19	20	SCG-PCA16-T-HG	M	61	ProstateC	Prostate	Tumor	Gleason 4+5 high grade	10X	V.3.0.1	Conos	GSE181294	CountMatrix	NO	NO	NO
2023-JAN	Dissecting the immune suppressive human prostate tumor microenvironment via integrated single-cell and spatial transcriptomic analyses	Dissecting the immune suppressive human prostate tumor microenvironment via integrated single-cell and spatial transcriptomic analyses	Taghreed Hirz	Nature Comunnications	https://www.nature.com/articles/s41467-023-36325-24	Radical Prostatectomy	Fresh Tissue	19	39	19	20	SCG-PCA17-T-LG	M	65	ProstateC	Prostate	Tumor	Gleason 3+3 low grade	10X	V.3.0.1	Conos	GSE181294	CountMatrix	NO	NO	NO
2023-JAN	Dissecting the immune suppressive human prostate tumor microenvironment via integrated single-cell and spatial transcriptomic analyses	Dissecting the immune suppressive human prostate tumor microenvironment via integrated single-cell and spatial transcriptomic analyses	Taghreed Hirz	Nature Comunnications	https://www.nature.com/articles/s41467-023-36325-25	Radical Prostatectomy	Fresh Tissue	19	39	19	20	SCG-PCA17-N-LG	M	65	ProstateC	Prostate	Adjacent	Gleason 3+3 low grade	10X	V.3.0.1	Conos	GSE181294	CountMatrix	NO	NO	NO
2023-JAN	Dissecting the immune suppressive human prostate tumor microenvironment via integrated single-cell and spatial transcriptomic analyses	Dissecting the immune suppressive human prostate tumor microenvironment via integrated single-cell and spatial transcriptomic analyses	Taghreed Hirz	Nature Comunnications	https://www.nature.com/articles/s41467-023-36325-26	Radical Prostatectomy	Fresh Tissue	19	39	19	20	SCG-PCA18-N-LG	M	59	ProstateC	Prostate	Adjacent	Gleason 3+3 low grade	10X	V.3.0.1	Conos	GSE181294	CountMatrix	NO	NO	NO
2023-JAN	Dissecting the immune suppressive human prostate tumor microenvironment via integrated single-cell and spatial transcriptomic analyses	Dissecting the immune suppressive human prostate tumor microenvironment via integrated single-cell and spatial transcriptomic analyses	Taghreed Hirz	Nature Comunnications	https://www.nature.com/articles/s41467-023-36325-27	Radical Prostatectomy	Fresh Tissue	19	39	19	20	SCG-PCA18-T-LG	M	59	ProstateC	Prostate	Tumor	Gleason 3+3 low grade	10X	V.3.0.1	Conos	GSE181294	CountMatrix	NO	NO	NO
2023-JAN	Dissecting the immune suppressive human prostate tumor microenvironment via integrated single-cell and spatial transcriptomic analyses	Dissecting the immune suppressive human prostate tumor microenvironment via integrated single-cell and spatial transcriptomic analyses	Taghreed Hirz	Nature Comunnications	https://www.nature.com/articles/s41467-023-36325-28	Radical Prostatectomy	Fresh Tissue	19	39	19	20	SCG-PCA19-N-HG	M	59	ProstateC	Prostate	Adjacent	Gleason 5+3 high grade	10X	V.3.0.1	Conos	GSE181294	CountMatrix	NO	NO	NO
2023-JAN	Dissecting the immune suppressive human prostate tumor microenvironment via integrated single-cell and spatial transcriptomic analyses	Dissecting the immune suppressive human prostate tumor microenvironment via integrated single-cell and spatial transcriptomic analyses	Taghreed Hirz	Nature Comunnications	https://www.nature.com/articles/s41467-023-36325-29	Radical Prostatectomy	Fresh Tissue	19	39	19	20	SCG-PCA19-T-HG	M	59	ProstateC	Prostate	Tumor	Gleason 5+3 high grade	10X	V.3.0.1	Conos	GSE181294	CountMatrix	NO	NO	NO
2023-JAN	Dissecting the immune suppressive human prostate tumor microenvironment via integrated single-cell and spatial transcriptomic analyses	Dissecting the immune suppressive human prostate tumor microenvironment via integrated single-cell and spatial transcriptomic analyses	Taghreed Hirz	Nature Comunnications	https://www.nature.com/articles/s41467-023-36325-30	Radical Prostatectomy	Fresh Tissue	19	39	19	20	SCG-PCA20-N-LG	M	61	ProstateC	Prostate	Adjacent	Gleason 3+4 low grade	10X	V.3.0.1	Conos	GSE181294	CountMatrix	NO	NO	NO
2023-JAN	Dissecting the immune suppressive human prostate tumor microenvironment via integrated single-cell and spatial transcriptomic analyses	Dissecting the immune suppressive human prostate tumor microenvironment via integrated single-cell and spatial transcriptomic analyses	Taghreed Hirz	Nature Comunnications	https://www.nature.com/articles/s41467-023-36325-31	Radical Prostatectomy	Fresh Tissue	19	39	19	20	SCG-PCA20-T-LG	M	61	ProstateC	Prostate	Tumor	Gleason 3+4 low grade	10X	V.3.0.1	Conos	GSE181294	CountMatrix	NO	NO	NO
2023-JAN	Dissecting the immune suppressive human prostate tumor microenvironment via integrated single-cell and spatial transcriptomic analyses	Dissecting the immune suppressive human prostate tumor microenvironment via integrated single-cell and spatial transcriptomic analyses	Taghreed Hirz	Nature Comunnications	https://www.nature.com/articles/s41467-023-36325-32	Radical Prostatectomy	Fresh Tissue	19	39	19	20	SCG-PCA22-N-HG	M	63	ProstateC	Prostate	Adjacent	Gleason 4+5 high grade	10X	V.3.0.1	Conos	GSE181294	CountMatrix	NO	NO	NO
2023-JAN	Dissecting the immune suppressive human prostate tumor microenvironment via integrated single-cell and spatial transcriptomic analyses	Dissecting the immune suppressive human prostate tumor microenvironment via integrated single-cell and spatial transcriptomic analyses	Taghreed Hirz	Nature Comunnications	https://www.nature.com/articles/s41467-023-36325-33	Radical Prostatectomy	Fresh Tissue	19	39	19	20	SCG-PCA22-T-HG	M	63	ProstateC	Prostate	Tumor	Gleason 4+5 high grade	10X	V.3.0.1	Conos	GSE181294	CountMatrix	NO	NO	NO
2023-JAN	Dissecting the immune suppressive human prostate tumor microenvironment via integrated single-cell and spatial transcriptomic analyses	Dissecting the immune suppressive human prostate tumor microenvironment via integrated single-cell and spatial transcriptomic analyses	Taghreed Hirz	Nature Comunnications	https://www.nature.com/articles/s41467-023-36325-34	Radical Prostatectomy	Fresh Tissue	19	39	19	20	HP1	M	72	ProstateC	Prostate	Normal	NA	10X	V.3.0.1	Conos	GSE181294	CountMatrix	NO	NO	NO
2023-JAN	Dissecting the immune suppressive human prostate tumor microenvironment via integrated single-cell and spatial transcriptomic analyses	Dissecting the immune suppressive human prostate tumor microenvironment via integrated single-cell and spatial transcriptomic analyses	Taghreed Hirz	Nature Comunnications	https://www.nature.com/articles/s41467-023-36325-35	Radical Prostatectomy	Fresh Tissue	19	39	19	20	HP2	M	73	ProstateC	Prostate	Normal	NA	10X	V.3.0.1	Conos	GSE181294	CountMatrix	NO	NO	NO
2023-JAN	Dissecting the immune suppressive human prostate tumor microenvironment via integrated single-cell and spatial transcriptomic analyses	Dissecting the immune suppressive human prostate tumor microenvironment via integrated single-cell and spatial transcriptomic analyses	Taghreed Hirz	Nature Comunnications	https://www.nature.com/articles/s41467-023-36325-36	Radical Prostatectomy	Fresh Tissue	19	39	19	20	HP3	M	55	ProstateC	Prostate	Normal	NA	10X	V.3.0.1	Conos	GSE181294	CountMatrix	NO	NO	NO
2023-JAN	Dissecting the immune suppressive human prostate tumor microenvironment via integrated single-cell and spatial transcriptomic analyses	Dissecting the immune suppressive human prostate tumor microenvironment via integrated single-cell and spatial transcriptomic analyses	Taghreed Hirz	Nature Comunnications	https://www.nature.com/articles/s41467-023-36325-37	Radical Prostatectomy	Fresh Tissue	19	39	19	20	HP4	M	72	ProstateC	Prostate	Normal	NA	10X	V.3.0.1	Conos	GSE181294	CountMatrix	NO	NO	NO
2023-JAN	Dissecting the immune suppressive human prostate tumor microenvironment via integrated single-cell and spatial transcriptomic analyses	Dissecting the immune suppressive human prostate tumor microenvironment via integrated single-cell and spatial transcriptomic analyses	Taghreed Hirz	Nature Comunnications	https://www.nature.com/articles/s41467-023-36325-38	Radical Prostatectomy	Fresh Tissue	19	39	19	20	HP0	M	59	ProstateC	Prostate	Normal	NA	10X	V.3.0.1	Conos	GSE181294	CountMatrix	NO	NO	NO
2022-JAN	Single-cell analysis of human primary prostate cancer reveals the heterogeneity of tumor-associated epithelial cell states	Single-cell analysis of human primary prostate cancer reveals the heterogeneity of tumor-associated epithelial cell states	Hanbing Song	Nature Communication	https://www.nature.com/articles/s41467-021-27322-4	Biopsies	Fresh Tissue	11	11	7	4	AUG_PB1A	M	NA	ProstateC	Prostate	Tumor	3+3	Seq-Well S^3 protocol	Not Used	Seurat	GSE176031	CountMatrix	NO	NO	YES
2022-JAN	Single-cell analysis of human primary prostate cancer reveals the heterogeneity of tumor-associated epithelial cell states	Single-cell analysis of human primary prostate cancer reveals the heterogeneity of tumor-associated epithelial cell states	Hanbing Song	Nature Communication	https://www.nature.com/articles/s41467-021-27322-5	Biopsies	Fresh Tissue	11	11	7	5	AUG_PB1B	M	NA	ProstateC	Prostate	Tumor	3+3	Seq-Well S^3 protocol	Not Used	Seurat	GSE176031	CountMatrix	NO	NO	YES
2022-JAN	Single-cell analysis of human primary prostate cancer reveals the heterogeneity of tumor-associated epithelial cell states	Single-cell analysis of human primary prostate cancer reveals the heterogeneity of tumor-associated epithelial cell states	Hanbing Song	Nature Communication	https://www.nature.com/articles/s41467-021-27322-6	Biopsies	Fresh Tissue	11	11	7	6	MAY_PB1B	M	NA	ProstateC	Prostate	Tumor	3+4	Seq-Well S^3 protocol	Not Used	Seurat	GSE176031	CountMatrix	NO	NO	YES
2022-JAN	Single-cell analysis of human primary prostate cancer reveals the heterogeneity of tumor-associated epithelial cell states	Single-cell analysis of human primary prostate cancer reveals the heterogeneity of tumor-associated epithelial cell states	Hanbing Song	Nature Communication	https://www.nature.com/articles/s41467-021-27322-7	Biopsies	Fresh Tissue	11	11	7	7	MAY_PB1A	M	NA	ProstateC	Prostate	Tumor	3+4	Seq-Well S^3 protocol	Not Used	Seurat	GSE176031	CountMatrix	NO	NO	YES
2022-JAN	Single-cell analysis of human primary prostate cancer reveals the heterogeneity of tumor-associated epithelial cell states	Single-cell analysis of human primary prostate cancer reveals the heterogeneity of tumor-associated epithelial cell states	Hanbing Song	Nature Communication	https://www.nature.com/articles/s41467-021-27322-8	Biopsies	Fresh Tissue	11	11	7	8	MAY_PB2A	M	NA	ProstateC	Prostate	Tumor	3+4	Seq-Well S^3 protocol	Not Used	Seurat	GSE176031	CountMatrix	NO	NO	YES
2022-JAN	Single-cell analysis of human primary prostate cancer reveals the heterogeneity of tumor-associated epithelial cell states	Single-cell analysis of human primary prostate cancer reveals the heterogeneity of tumor-associated epithelial cell states	Hanbing Song	Nature Communication	https://www.nature.com/articles/s41467-021-27322-9	Biopsies	Fresh Tissue	11	11	7	9	MAY_PB2B	M	NA	ProstateC	Prostate	Tumor	3+3	Seq-Well S^3 protocol	Not Used	Seurat	GSE176031	CountMatrix	NO	NO	YES
2022-JAN	Single-cell analysis of human primary prostate cancer reveals the heterogeneity of tumor-associated epithelial cell states	Single-cell analysis of human primary prostate cancer reveals the heterogeneity of tumor-associated epithelial cell states	Hanbing Song	Nature Communication	https://www.nature.com/articles/s41467-021-27322-10	radical prostatectomies	Fresh Tissue	11	11	7	10	PR5186	M	NA	ProstateC	Prostate	Tumor	4+5	Seq-Well S^3 protocol	Not Used	Seurat	GSE176031	CountMatrix	NO	NO	YES
2022-JAN	Single-cell analysis of human primary prostate cancer reveals the heterogeneity of tumor-associated epithelial cell states	Single-cell analysis of human primary prostate cancer reveals the heterogeneity of tumor-associated epithelial cell states	Hanbing Song	Nature Communication	https://www.nature.com/articles/s41467-021-27322-11	radical prostatectomies	Fresh Tissue	11	11	7	11	PR5196	M	NA	ProstateC	Prostate	Tumor	3+4	Seq-Well S^3 protocol	Not Used	Seurat	GSE176031	CountMatrix	NO	NO	YES
2022-JAN	Single-cell analysis of human primary prostate cancer reveals the heterogeneity of tumor-associated epithelial cell states	Single-cell analysis of human primary prostate cancer reveals the heterogeneity of tumor-associated epithelial cell states	Hanbing Song	Nature Communication	https://www.nature.com/articles/s41467-021-27322-12	radical prostatectomies	Fresh Tissue	11	11	7	12	PR5199	M	NA	ProstateC	Prostate	Tumor	4+3	Seq-Well S^3 protocol	Not Used	Seurat	GSE176031	CountMatrix	NO	NO	YES
2022-JAN	Single-cell analysis of human primary prostate cancer reveals the heterogeneity of tumor-associated epithelial cell states	Single-cell analysis of human primary prostate cancer reveals the heterogeneity of tumor-associated epithelial cell states	Hanbing Song	Nature Communication	https://www.nature.com/articles/s41467-021-27322-13	radical prostatectomies	Fresh Tissue	11	11	7	13	PR5269	M	NA	ProstateC	Prostate	Tumor	3+4	Seq-Well S^3 protocol	Not Used	Seurat	GSE176031	CountMatrix	NO	NO	YES
2022-JAN	Single-cell analysis of human primary prostate cancer reveals the heterogeneity of tumor-associated epithelial cell states	Single-cell analysis of human primary prostate cancer reveals the heterogeneity of tumor-associated epithelial cell states	Hanbing Song	Nature Communication	https://www.nature.com/articles/s41467-021-27322-14	radical prostatectomies	Fresh Tissue	11	11	7	14	PR5249	M	NA	ProstateC	Prostate	Tumor	3+4	Seq-Well S^3 protocol	Not Used	Seurat	GSE176031	CountMatrix	NO	NO	YES
2022-JAN	Single-cell analysis of human primary prostate cancer reveals the heterogeneity of tumor-associated epithelial cell states	Single-cell analysis of human primary prostate cancer reveals the heterogeneity of tumor-associated epithelial cell states	Hanbing Song	Nature Communication	https://www.nature.com/articles/s41467-021-27322-15	radical prostatectomies	Fresh Tissue	11	11	7	15	PR5251	M	NA	ProstateC	Prostate	Tumor	4+3	Seq-Well S^3 protocol	Not Used	Seurat	GSE176031	CountMatrix	NO	NO	YES
2022-JAN	Single-cell analysis of human primary prostate cancer reveals the heterogeneity of tumor-associated epithelial cell states	Single-cell analysis of human primary prostate cancer reveals the heterogeneity of tumor-associated epithelial cell states	Hanbing Song	Nature Communication	https://www.nature.com/articles/s41467-021-27322-16	radical prostatectomies	Fresh Tissue	11	11	7	16	PR5254	M	NA	ProstateC	Prostate	Tumor	4+3	Seq-Well S^3 protocol	Not Used	Seurat	GSE176031	CountMatrix	NO	NO	YES
2022-JAN	Single-cell analysis of human primary prostate cancer reveals the heterogeneity of tumor-associated epithelial cell states	Single-cell analysis of human primary prostate cancer reveals the heterogeneity of tumor-associated epithelial cell states	Hanbing Song	Nature Communication	https://www.nature.com/articles/s41467-021-27322-17	radical prostatectomies	Fresh Tissue	11	11	7	17	PR5261	M	NA	ProstateC	Prostate	Tumor	3+4	Seq-Well S^3 protocol	Not Used	Seurat	GSE176031	CountMatrix	NO	NO	YES
2022-JAN	Single-cell analysis of human primary prostate cancer reveals the heterogeneity of tumor-associated epithelial cell states	Single-cell analysis of human primary prostate cancer reveals the heterogeneity of tumor-associated epithelial cell states	Hanbing Song	Nature Communication	https://www.nature.com/articles/s41467-021-27322-18	radical prostatectomies	Fresh Tissue	11	11	7	18	PR5249	M	NA	ProstateC	Prostate	Normal	3+4	Seq-Well S^3 protocol	Not Used	Seurat	GSE176031	CountMatrix	NO	NO	YES
2022-JAN	Single-cell analysis of human primary prostate cancer reveals the heterogeneity of tumor-associated epithelial cell states	Single-cell analysis of human primary prostate cancer reveals the heterogeneity of tumor-associated epithelial cell states	Hanbing Song	Nature Communication	https://www.nature.com/articles/s41467-021-27322-19	radical prostatectomies	Fresh Tissue	11	11	7	19	PR5251	M	NA	ProstateC	Prostate	Normal	4+3	Seq-Well S^3 protocol	Not Used	Seurat	GSE176031	CountMatrix	NO	NO	YES
2022-JAN	Single-cell analysis of human primary prostate cancer reveals the heterogeneity of tumor-associated epithelial cell states	Single-cell analysis of human primary prostate cancer reveals the heterogeneity of tumor-associated epithelial cell states	Hanbing Song	Nature Communication	https://www.nature.com/articles/s41467-021-27322-20	radical prostatectomies	Fresh Tissue	11	11	7	20	PR5254	M	NA	ProstateC	Prostate	Normal	4+3	Seq-Well S^3 protocol	Not Used	Seurat	GSE176031	CountMatrix	NO	NO	YES
2022-JAN	Single-cell analysis of human primary prostate cancer reveals the heterogeneity of tumor-associated epithelial cell states	Single-cell analysis of human primary prostate cancer reveals the heterogeneity of tumor-associated epithelial cell states	Hanbing Song	Nature Communication	https://www.nature.com/articles/s41467-021-27322-21	radical prostatectomies	Fresh Tissue	11	11	7	21	PR5261	M	NA	ProstateC	Prostate	Normal	3+4	Seq-Well S^3 protocol	Not Used	Seurat	GSE176031	CountMatrix	NO	NO	YES
