# Supplementary material for: Aggressive prostate cancer is associated with pericyte dysfunction
Source: Mol Oncol. 2025 Oct 21;20(4):947–61. doi: 10.1002/1878-0261.70135 (PMC13060648; doi:10.1002/1878-0261.70135)
Supplement: Supplementary file 3 — Table S2. Differentially expressed genes in bulk RNA‐seq data of cultured pericytes. [file MOL2-20-947-s002.xlsx]

## Sheet: Genes.Filtrados
baseMean	log2FoldChange	lfcSE	stat	pvalue	padj	SYMBOL	GENENAME	PATH	ENTREZID
31593.7	1.40519	0.0295463	47.5589	0	0	Col5a2	collagen, type V, alpha 2	04510	12832
6371.15	1.08282	0.0284007	38.1266	0	0	Raph1	Ras association (RalGDS/AF-6) and pleckstrin homology domains 1		77300
9153.8	1.72441	0.0383556	44.9584	0	0	Gpc1	glypican 1		14733
2461.52	-1.67395	0.0405421	-41.2892	0	0	Frzb	frizzled-related protein		20378
17812.7	1.81832	0.0312503	58.1857	0	0	Fbn1	fibrillin 1		14118
2205.48	-2.07125	0.0435823	-47.525	0	0	Rassf2	Ras association (RalGDS/AF-6) domain family member 2		215653
75142.8	1.06571	0.0171321	62.2055	0	0	Bgn	biglycan		12111
6439.16	-1.48338	0.0390766	-37.9609	0	0	Fat4	FAT atypical cadherin 4		329628
7198.53	2.18264	0.0326367	66.8769	0	0	Igfbp7	insulin-like growth factor binding protein 7		29817
6488.73	3.44747	0.0897596	38.4078	0	0	Serpine1	serine (or cysteine) peptidase inhibitor, clade E, member 1	04115	18787
40982.6	1.74925	0.0242572	72.1127	0	0	Fbln2	fibulin 2		14115
6083.91	1.12777	0.0296992	37.9731	0	0	Bhlhe40	basic helix-loop-helix family, member e40	04710	20893
3572.01	1.71557	0.036136	47.4752	0	0	Myo7a	myosin VIIA		17921
1383.69	-2.93341	0.0579559	-50.6146	0	0	Slc17a8	solute carrier family 17 (sodium-dependent inorganic phosphate cotransporter), member 8		216227
2581.92	-1.9397	0.0441835	-43.901	0	0	Angpt2	angiopoietin 2		11601
7338.12	-1.4419	0.0329276	-43.7901	0	0	Cdh13	cadherin 13		12554
2501.56	2.97736	0.0607423	49.0163	0	0	Anxa8	annexin A8		11752
21327.5	0.95249	0.0185591	51.3219	0	0	Bmp1	bone morphogenetic protein 1		12153
3601.25	-2.70372	0.0367442	-73.5822	0	0	Abca9	ATP-binding cassette, sub-family A (ABC1), member 9	02010	217262
5269.27	1.52813	0.028545	53.534	0	0	Gm6093	predicted gene 6093		619715
5111.07	-1.79579	0.0377883	-47.5224	0	0	Ogn	osteoglycin		18295
22407.7	0.892973	0.0235812	37.868	0	0	Vcan	versican	04514	13003
4214.11	-1.49841	0.0390441	-38.3773	0	0	Ndrg1	N-myc downstream regulated gene 1		17988
25363.4	-2.4321	0.0634083	-38.3561	0	0	Apod	apolipoprotein D		11815
9101.87	-1.10862	0.0245439	-45.1688	0	0	Alcam	activated leukocyte cell adhesion molecule	04514	11658
31806.9	1.30287	0.0296054	44.0076	0	0	Thbs2	thrombospondin 2	04145	21826
10301.5	-1.53788	0.0308582	-49.8372	0	0	Ehd3	EH-domain containing 3	04144	57440
72862.5	1.20634	0.0274548	43.9393	0	0	Lox	lysyl oxidase		16948
1906.13	2.80481	0.0547699	51.2108	0	0	Ccbe1	collagen and calcium binding EGF domains 1		320924
1216.36	-2.10721	0.0562283	-37.4759	2.27319e-307	2.09808e-304	Synpo2	synaptopodin 2		118449
38681.2	-0.787251	0.0210659	-37.371	1.15801e-305	1.03433e-302	Gsn	gelsolin	04666	227753
7098.13	1.08488	0.0295659	36.6937	9.1888e-295	7.9509e-292	Slc39a14	solute carrier family 39 (zinc transporter), member 14		213053
6109.93	1.0953	0.0301783	36.2942	1.99897e-288	1.67725e-285	Plod2	procollagen lysine, 2-oxoglutarate 5-dioxygenase 2	00310	26432
1552.17	-2.37642	0.0655067	-36.2775	3.6584e-288	2.97934e-285	Cldn1	claudin 1	04514	12737
4360.89	-1.12993	0.0312743	-36.1298	7.72971e-286	6.11509e-283	Atp1b1	ATPase, Na+/K+ transporting, beta 1 polypeptide	04260	11931
7510.62	1.50727	0.0418051	36.0546	1.16803e-284	8.98374e-282	Col11a1	collagen, type XI, alpha 1	04510	12814
11552.8	0.839115	0.0233076	36.0018	7.85147e-284	5.87566e-281	Pcdh7	protocadherin 7		54216
14759.8	-1.1817	0.033408	-35.3719	4.62605e-274	3.37081e-271	Fbln1	fibulin 1		14114
22242.9	1.13954	0.0323672	35.2067	1.57765e-271	1.12009e-268	Thbs1	thrombospondin 1	04115	21825
8764.75	-1.37037	0.0389436	-35.1887	2.98013e-271	2.06292e-268	Scube1	signal peptide, CUB domain, EGF-like 1		64706
15682.5	0.962663	0.0273738	35.1673	6.33144e-271	4.27589e-268	Itgb5	integrin beta 5	04145	16419
6562.19	0.903746	0.0257684	35.0719	1.80602e-269	1.19064e-266	Ccn4	cellular communication network factor 4		22402
1358.08	-2.00906	0.0577918	-34.7638	8.57171e-265	5.51958e-262	Omd	osteomodulin		27047
1397.16	2.32975	0.0671105	34.7151	4.66347e-264	2.9347e-261	Piezo2	piezo-type mechanosensitive ion channel component 2		667742
6948.93	1.1347	0.0328685	34.5226	3.67987e-261	2.26427e-258	Timp1	tissue inhibitor of metalloproteinase 1		21857
20175.5	-1.18984	0.0344751	-34.5131	5.10386e-261	3.07219e-258	Ace	angiotensin I converting enzyme (peptidyl-dipeptidase A) 1	04614	11421
1956.83	1.7188	0.0502196	34.2258	1.00114e-256	5.89797e-254	Gpm6b	glycoprotein m6b		14758
790.956	-3.23497	0.0948535	-34.1049	6.23663e-255	3.59763e-252	Ptgds	prostaglandin D2 synthase (brain)	00590	19215
14037	0.800736	0.0236391	33.8733	1.64658e-251	9.30454e-249	Rictor	RPTOR independent companion of MTOR, complex 2	04150	78757
5738.88	-1.32605	0.0392979	-33.7435	1.33016e-249	7.36616e-247	Zbtb16	zinc finger and BTB domain containing 16	05200	235320
2084.57	2.08969	0.0621279	33.6352	5.12761e-248	2.78389e-245	Tnc	tenascin C	04510	21923
1643.87	1.65495	0.0492317	33.6155	9.95698e-248	5.3019e-245	Crlf1	cytokine receptor-like factor 1		12931
3622.33	-1.20464	0.035893	-33.5619	6.02908e-247	3.1498e-244	Crybg1	crystallin beta-gamma domain containing 1		11630
3291.64	1.57935	0.0472015	33.4597	1.86027e-245	9.5387e-243	Hk2	hexokinase 2	00010	15277
17084.2	-0.778935	0.0233407	-33.3724	3.4507e-244	1.73721e-241	Glul	glutamate-ammonia ligase (glutamine synthetase)	00250	14645
13173.8	0.826121	0.0247694	33.3525	6.70734e-244	3.31642e-241	Nav2	neuron navigator 2		78286
1182.65	2.44313	0.073383	33.2928	4.90805e-243	2.38419e-240	Vmn2r79	vomeronasal 2, receptor 79		621430
5716.29	0.945764	0.0288304	32.8044	5.09047e-236	2.43018e-233	Specc1	sperm antigen with calponin homology and coiled-coil domains 1		432572
507.68	4.06673	0.124468	32.6729	3.78608e-234	1.77682e-231	Acsbg1	acyl-CoA synthetase bubblegum family member 1		94180
1181.39	2.04012	0.0628277	32.4717	2.6754e-231	1.23398e-228	Sod3	superoxide dismutase 3, extracellular		20657
5801.26	1.03493	0.0318723	32.4712	2.7185e-231	1.23398e-228	Cspg4	chondroitin sulfate proteoglycan 4		121021
3803.94	1.2663	0.0390109	32.4602	3.89508e-231	1.73953e-228	Crabp2	cellular retinoic acid binding protein II		12904
759.084	-2.36224	0.0728777	-32.4137	1.75952e-230	7.73324e-228	Wnt16	wingless-type MMTV integration site family, member 16	04310	93735
3890.4	-1.12727	0.0348833	-32.3155	4.23638e-229	1.83283e-226	Thbd	thrombomodulin	04610	21824
3227.69	-1.36057	0.042145	-32.2831	1.20968e-228	5.15307e-226	Kitl	kit ligand	04060	17311
5039.3	-0.943951	0.0293765	-32.1328	1.53403e-226	6.4357e-224	Enpp2	ectonucleotide pyrophosphatase/phosphodiesterase 2	00565	18606
1029.65	2.23167	0.0695311	32.0959	5.02319e-226	2.07593e-223	Mmp10	matrix metallopeptidase 10		17384
16925.6	-0.718798	0.0225143	-31.9263	1.15183e-223	4.69016e-221	Fkbp5	FK506 binding protein 5		14229
986.968	2.3166	0.0731844	31.6543	6.61029e-220	2.65264e-217	Bmper	BMP-binding endothelial regulator		73230
1187.22	-2.20059	0.0695918	-31.6213	1.88039e-219	7.43803e-217	Abi3bp	ABI family member 3 binding protein		320712
14395	-0.709324	0.0225122	-31.5084	6.66159e-218	2.59793e-215	Aplp2	amyloid beta (A4) precursor-like protein 2		11804
7140.89	1.02508	0.0325699	31.4732	2.01936e-217	7.76585e-215	Frrs1	ferric-chelate reductase 1		20321
8477.06	0.866878	0.0275462	31.47	2.23764e-217	8.4874e-215	Zbtb38	zinc finger and BTB domain containing 38		245007
761.118	2.51667	0.0800002	31.4583	3.23059e-217	1.20881e-214	Zfp469	zinc finger protein 469		195209
11732	1.10142	0.0353772	31.1335	8.47477e-213	3.12877e-210	Pmepa1	prostate transmembrane protein, androgen induced 1		65112
1860.59	-1.51272	0.0487326	-31.0413	1.49459e-211	5.44521e-209	Eya1	EYA transcriptional coactivator and phosphatase 1		14048
7079.49	0.976352	0.0316892	30.8102	1.91265e-208	6.87783e-206	Skil	SKI-like		20482
1315.18	2.00734	0.0655749	30.6114	8.64238e-206	3.06794e-203	Fgf2	fibroblast growth factor 2	04010	14173
3823.85	-1.19187	0.038995	-30.5647	3.61123e-205	1.26571e-202	Itga10	integrin, alpha 10	04510	213119
5810.24	1.03682	0.0340526	30.4475	1.29336e-203	4.47647e-201	Dpy19l1	dpy-19-like 1 (C. elegans)		244745
10452.2	1.14998	0.0378175	30.4087	4.2195e-203	1.44239e-200	Ncam1	neural cell adhesion molecule 1	04514	17967
5359.93	-1.10537	0.0366387	-30.1695	5.96044e-200	2.01267e-197	Cx3cl1	chemokine (C-X3-C motif) ligand 1	04060	20312
94604.4	0.675007	0.022379	30.1625	7.36047e-200	2.45547e-197	Col1a1	collagen, type I, alpha 1	04510	12842
8225.99	0.876581	0.0290651	30.1592	8.12806e-200	2.67926e-197	Tinagl1	tubulointerstitial nephritis antigen-like 1		94242
1094.88	-1.95086	0.0648726	-30.0722	1.11994e-198	3.64825e-196	Pde3a	phosphodiesterase 3A, cGMP inhibited	00230	54611
3387.07	1.08688	0.0361832	30.0383	3.10784e-198	1.00062e-195	Mmp3	matrix metallopeptidase 3	05323	17392
3885.29	1.11726	0.0372061	30.0291	4.09635e-198	1.30372e-195	Iglon5	IgLON family member 5		210094
562.697	-2.84145	0.0955758	-29.7298	3.15975e-194	9.94208e-192	Ptn	pleiotrophin		19242
608.927	-2.2648	0.0772095	-29.3332	3.91706e-189	1.21865e-186	Gpc3	glypican 3		14734
2878.29	0.998426	0.0340976	29.2814	1.78749e-188	5.4993e-186	Tmem45a	transmembrane protein 45a		56277
5528.81	0.794052	0.0271719	29.2233	9.80725e-188	2.9841e-185	Igfbp4	insulin-like growth factor binding protein 4		16010
7337.66	0.943524	0.0323912	29.129	1.54198e-186	4.64087e-184	Tnfrsf23	tumor necrosis factor receptor superfamily, member 23		79201
8131.37	-0.942535	0.0325134	-28.9891	9.02955e-185	2.68838e-182	Ar	androgen receptor	04114	11835
14826.7	-0.721381	0.024953	-28.9096	9.04389e-184	2.664e-181	Etnk1	ethanolamine kinase 1	00564	75320
1393.97	-1.70255	0.058943	-28.8848	1.8549e-183	5.40635e-181	Ccdc3	coiled-coil domain containing 3		74186
9745.04	-0.770554	0.0266791	-28.8823	1.99354e-183	5.74991e-181	Plpp3	phospholipid phosphatase 3	00561	67916
6625.15	0.789237	0.0274121	28.7916	2.73205e-182	7.79874e-180	Slc25a37	solute carrier family 25, member 37		67712
10860.9	-0.852879	0.0297028	-28.7138	2.56816e-181	7.25609e-179	Pgrmc1	progesterone receptor membrane component 1		53328
74177.8	0.651387	0.0227409	28.6438	1.9147e-180	5.35516e-178	Spp1	secreted phosphoprotein 1	04510	20750
997.604	1.73419	0.0605526	28.6395	2.16811e-180	6.00328e-178	Ctsc	cathepsin C	04142	13032
7845.18	0.785397	0.0274251	28.6379	2.26899e-180	6.2204e-178	Unc5b	unc-5 netrin receptor B	04360	107449
4289.93	-1.01643	0.0354958	-28.6353	2.44669e-180	6.64181e-178	Smtn	smoothelin		29856
6378.55	0.774893	0.0270702	28.6253	3.25433e-180	8.74847e-178	Tns3	tensin 3		319939
7134.3	-0.840548	0.0293832	-28.6064	5.58854e-180	1.4879e-177	Car13	carbonic anhydrase 13	00910	71934
6610.8	0.840642	0.0294738	28.5217	6.30384e-179	1.66235e-176	Vegfa	vascular endothelial growth factor A	04060	22339
836.694	2.1765	0.0763957	28.4898	1.56842e-178	4.09697e-176	Cd33	CD33 antigen	04640	12489
3549.62	1.43799	0.0508852	28.2596	1.08603e-175	2.81037e-173	Slc20a1	solute carrier family 20, member 1		20515
32837.4	0.642474	0.0228435	28.1251	4.83699e-174	1.24011e-171	Zmiz1	zinc finger, MIZ-type containing 1		328365
2840.27	-1.03921	0.0371379	-27.9823	2.66703e-172	6.77498e-170	Eya2	EYA transcriptional coactivator and phosphatase 2		14049
3129.42	1.13312	0.0405444	27.9476	7.04431e-172	1.77318e-169	Ddah1	dimethylarginine dimethylaminohydrolase 1		69219
1185.04	-1.57655	0.0564774	-27.9148	1.76592e-171	4.40509e-169	Vcam1	vascular cell adhesion molecule 1	04514	22329
9233.59	-0.71096	0.0255189	-27.8602	8.10816e-171	2.00452e-168	Tfap2b	transcription factor AP-2 beta		21419
1010.78	2.0889	0.0755514	27.6487	2.89259e-168	7.08786e-166	Fam110c	family with sequence similarity 110, member C		104943
12582.9	1.03687	0.0376688	27.5259	8.60411e-167	2.08982e-164	Nrk	Nik related kinase		27206
8247.73	-0.784726	0.0285605	-27.4759	3.40804e-166	8.20568e-164	Laptm4b	lysosomal-associated protein transmembrane 4B	04142	114128
2063.25	1.26778	0.0464143	27.3145	2.85701e-164	6.81962e-162	Pdgfa	platelet derived growth factor, alpha	04010	18590
831.585	-2.21699	0.0812672	-27.2803	7.26982e-164	1.72046e-161
6858.05	1.00388	0.0368315	27.256	1.41229e-163	3.31398e-161	Ptgs2	prostaglandin-endoperoxide synthase 2	00590	19225
3335.64	-0.949556	0.0349295	-27.185	9.77797e-163	2.27514e-160	Ccn3	cellular communication network factor 3		18133
4478.81	-1.2456	0.0459651	-27.0987	1.01868e-161	2.35051e-159	Gm4951	predicted gene 4951		240327
4570.83	-0.81799	0.0302324	-27.0567	3.18629e-161	7.29135e-159	Lmo7	LIM domain only 7	04520	380928
1005.53	1.7725	0.0655389	27.045	4.37248e-161	9.92373e-159	Syt17	synaptotagmin XVII		110058
9259.44	-0.708052	0.0262983	-26.9239	1.15349e-159	2.59666e-157	Zic2	zinc finger protein of the cerebellum 2	04340	22772
3034.72	1.28378	0.0478185	26.8469	9.17858e-159	2.04956e-156	Mmp13	matrix metallopeptidase 13		17386
38476.7	-0.657076	0.0244791	-26.8424	1.03537e-158	2.29347e-156	Itm2b	integral membrane protein 2B		16432
18494.7	0.870533	0.0324839	26.7989	3.33041e-158	7.31872e-156	Hmga2	high mobility group AT-hook 2		15364
23872.9	0.753402	0.0281694	26.7454	1.39634e-157	3.04434e-155	Itpripl2	inositol 1,4,5-triphosphate receptor interacting protein-like 2		319622
2163.75	-1.20568	0.0451749	-26.6891	6.30297e-157	1.36346e-154	Epas1	endothelial PAS domain protein 1	05200	13819
8672.35	0.847055	0.031762	26.6688	1.084e-156	2.32674e-154	Esd	esterase D/formylglutathione hydrolase		13885
60205.6	-0.673619	0.0252782	-26.6482	1.87541e-156	3.99448e-154	Cp	ceruloplasmin	00860	12870
1593.48	1.31257	0.0492893	26.6299	3.05965e-156	6.46707e-154	Kif26b	kinesin family member 26B		269152
613.992	2.32029	0.0878303	26.4179	8.53153e-154	1.78962e-151	Uchl1	ubiquitin carboxy-terminal hydrolase L1	05012	22223
2065.34	1.54032	0.0584348	26.3596	3.98595e-153	8.29826e-151	Il4ra	interleukin 4 receptor, alpha	04060	16190
8657.25	0.762335	0.029019	26.2702	4.19914e-152	8.67685e-150	Ltbp1	latent transforming growth factor beta binding protein 1	04350	268977
2991.31	-1.14861	0.0438694	-26.1824	4.21155e-151	8.63804e-149	Mill2	MHC I like leukocyte 2		243864
5249.43	0.742399	0.0284193	26.123	1.99711e-150	4.06602e-148	Runx1	runt related transcription factor 1	05200	12394
6756.39	-0.757252	0.0290004	-26.1118	2.67986e-150	5.41625e-148	Pxk	PX domain containing serine/threonine kinase		218699
1925.23	1.17169	0.0448821	26.106	3.11896e-150	6.25804e-148	Adamts7	a disintegrin-like and metallopeptidase (reprolysin type) with thrombospondin type 1 motif, 7		108153
12602.6	-0.903504	0.0347799	-25.9778	8.83638e-149	1.76022e-146	Sp100	nuclear antigen Sp100		20684
21669.7	0.507882	0.0195552	25.9718	1.03273e-148	2.04253e-146	Mical2	microtubule associated monooxygenase, calponin and LIM domain containing 2		320878
10444.9	-0.670569	0.0259009	-25.8898	8.68444e-148	1.70541e-145	Fgfr2	fibroblast growth factor receptor 2	04010	14183
3537.06	2.78657	0.10779	25.8519	2.31627e-147	4.51657e-145	Col7a1	collagen, type VII, alpha 1		12836
493.004	-2.75013	0.106416	-25.8432	2.89778e-147	5.61096e-145	Rspo2	R-spondin 2		239405
7529.07	0.825336	0.0319854	25.8036	8.08473e-147	1.55457e-144	Ext1	exostosin glycosyltransferase 1	00534	14042
4605.18	0.884183	0.0343553	25.7364	4.57429e-146	8.73499e-144	Tnfrsf22	tumor necrosis factor receptor superfamily, member 22		79202
26749.7	0.533266	0.0207494	25.7003	1.16103e-145	2.2019e-143	Mir100hg	Mir100 Mirlet7a-2 Mir125b-1 cluster host gene		73144
4660.34	1.16608	0.045461	25.6501	4.21272e-145	7.9351e-143	Inhba	inhibin beta-A	04060	16323
1673.14	-3.97265	0.154953	-25.6377	5.79518e-145	1.08421e-142	Igfbp5	insulin-like growth factor binding protein 5		16011
1804.18	1.22148	0.0478353	25.5352	8.01448e-144	1.48935e-141	Serinc5	serine incorporator 5		218442
1440.33	3.09813	0.121405	25.519	1.21388e-143	2.24074e-141	Il1rl1	interleukin 1 receptor-like 1		17082
10355.7	0.696523	0.0273346	25.4813	3.17439e-143	5.8209e-141	Nav1	neuron navigator 1		215690
1045.56	-1.61932	0.063612	-25.4563	6.0135e-143	1.09545e-140	Slc9a9	solute carrier family 9 (sodium/hydrogen exchanger), member 9		331004
1971.19	1.20134	0.0471949	25.4549	6.22726e-143	1.12697e-140	Slco2a1	solute carrier organic anion transporter family, member 2a1		24059
2966.48	-1.08083	0.0425249	-25.4164	1.66304e-142	2.99013e-140	Ppl	periplakin		19041
13512.5	0.685457	0.0269776	25.4084	2.03722e-142	3.63926e-140	B4galt1	UDP-Gal:betaGlcNAc beta 1,4- galactosyltransferase, polypeptide 1	00052	14595
3602.07	-0.985717	0.0388217	-25.3909	3.17731e-142	5.63951e-140	Ddx60	DExD/H box helicase 60		234311
21493.9	0.515664	0.0203267	25.3688	5.56881e-142	9.82132e-140	Phldb2	pleckstrin homology like domain, family B, member 2		208177
4837.48	-0.95361	0.0376169	-25.3506	8.85632e-142	1.55204e-139	Iqgap2	IQ motif containing GTPase activating protein 2	04810	544963
9955.04	0.874317	0.0346065	25.2645	7.8472e-141	1.36655e-138	Ass1	argininosuccinate synthetase 1	00250	11898
1375.37	-1.21724	0.0482653	-25.2197	2.43564e-140	4.21502e-138	Syndig1	synapse differentiation inducing 1		433485
1469.07	1.34657	0.0534365	25.1994	4.06543e-140	6.99178e-138	Sulf1	sulfatase 1		240725
6404.66	-0.688096	0.0273947	-25.1179	3.17132e-139	5.42041e-137	Sntb2	syntrophin, basic 2		20650
5553.84	0.785675	0.0313244	25.0819	7.843e-139	1.3323e-136	Elk3	ELK3, member of ETS oncogene family		13713
13496.8	0.671317	0.0267794	25.0684	1.09929e-138	1.85599e-136	Hif1a	hypoxia inducible factor 1, alpha subunit	04150	15251
11591.8	-0.841939	0.0336606	-25.0126	4.46076e-138	7.4857e-136	Sorbs1	sorbin and SH3 domain containing 1	03320	20411
3294.05	-0.997075	0.0398904	-24.9954	6.86772e-138	1.14554e-135	Cdo1	cysteine dioxygenase 1, cytosolic	00270	12583
1224.85	1.6585	0.0663641	24.9909	7.68596e-138	1.27435e-135	Nos2	nitric oxide synthase 2, inducible	00330	18126
16486	0.541657	0.0216855	24.9778	1.06495e-137	1.7552e-135	Mdm2	transformed mouse 3T3 cell double minute 2	04110	17246
581.168	-2.07102	0.0831316	-24.9126	5.43673e-137	8.90755e-135	Pgap6	post-glycosylphosphatidylinositol attachment to proteins 6		60455
3323.06	0.94262	0.0379711	24.8247	4.85524e-136	7.90804e-134	Abcb1b	ATP-binding cassette, sub-family B (MDR/TAP), member 1B	02010	18669
1346.84	1.29879	0.0525992	24.6923	1.29407e-134	2.09541e-132	Pdk4	pyruvate dehydrogenase kinase, isoenzyme 4		27273
5538.58	0.718277	0.0291589	24.6332	5.57569e-134	8.97589e-132	Nectin1	nectin cell adhesion molecule 1	04514	58235
6872.61	-0.727988	0.029604	-24.5909	1.58151e-133	2.53123e-131	Rhou	ras homolog family member U		69581
6192.31	-1.02813	0.0419392	-24.5147	1.02942e-132	1.63813e-130	Apoe	apolipoprotein E	05010	11816
336.983	-2.57477	0.105347	-24.4409	6.28193e-132	9.93944e-130	Dipk1c	divergent protein kinase domain 1C		240479
6719.75	0.653015	0.0267448	24.4166	1.14102e-131	1.7951e-129	Mmp2	matrix metallopeptidase 2	04670	17390
1140.23	-1.44387	0.059302	-24.3478	6.12292e-131	9.57839e-129	Gprc5c	G protein-coupled receptor, family C, group 5, member C		70355
24521.4	-0.565094	0.0232376	-24.3181	1.26275e-130	1.96429e-128	Abcc5	ATP-binding cassette, sub-family C (CFTR/MRP), member 5	02010	27416
2877.19	-1.18656	0.0489352	-24.2476	7.00359e-130	1.08337e-127	Lgals9	lectin, galactose binding, soluble 9		16859
7353.57	-0.786474	0.0324582	-24.2304	1.06497e-129	1.63822e-127	Tsc22d3	TSC22 domain family, member 3		14605
2984.52	1.19889	0.0494864	24.2266	1.16609e-129	1.78386e-127	Acsl4	acyl-CoA synthetase long-chain family member 4	00071	50790
2219.69	1.06095	0.0438531	24.1934	2.61206e-129	3.97392e-127	Cthrc1	collagen triple helix repeat containing 1		68588
28990.7	-0.837148	0.034643	-24.165	5.19893e-129	7.86629e-127	Selenop	selenoprotein P		20363
17811	0.494689	0.0204929	24.1395	9.6141e-129	1.44677e-126	Steap2	six transmembrane epithelial antigen of prostate 2		74051
22053.9	-0.548003	0.0227417	-24.0969	2.6968e-128	4.0363e-126	Col18a1	collagen, type XVIII, alpha 1	04974	12822
5849.46	-0.785174	0.0326805	-24.0257	1.49791e-127	2.22988e-125	Klhl4	kelch-like 4		237010
5069.87	0.699807	0.029289	23.8931	3.6114e-126	5.34739e-124	Tgfb1	transforming growth factor, beta 1	04010	21803
1000.74	1.47699	0.0619896	23.8264	1.78118e-125	2.62336e-123	Fst	follistatin	04350	14313
1488.12	1.4423	0.0605479	23.8208	2.03314e-125	2.97861e-123	Dio2	deiodinase, iodothyronine, type II		13371
1781.37	1.27924	0.0538991	23.734	1.60674e-124	2.34153e-122	Jam2	junction adhesion molecule 2	04514	67374
10733.1	-1.80213	0.0760271	-23.7038	3.29631e-124	4.77862e-122	Matn2	matrilin 2		17181
2382.31	-0.958383	0.0405178	-23.6534	1.08853e-123	1.5698e-121	Sema3a	sema domain, immunoglobulin domain (Ig), short basic domain, secreted, (semaphorin) 3A	04360	20346
849.027	-1.56513	0.0662052	-23.6406	1.47512e-123	2.1163e-121	Cys1	cystin 1		12879
1833.42	1.29383	0.0548027	23.6089	3.11932e-123	4.4521e-121	Prkg2	protein kinase, cGMP-dependent, type II	04540	19092
3417.95	0.873121	0.0369838	23.6082	3.17476e-123	4.508e-121	Fam20c	FAM20C, golgi associated secretory pathway kinase		80752
2577.13	-0.977733	0.0415128	-23.5526	1.18118e-122	1.66866e-120	Nebl	nebulette		74103
3331.43	0.978807	0.0415994	23.5293	2.04353e-122	2.87224e-120	Angptl2	angiopoietin-like 2		26360
1087.88	-1.48433	0.0632269	-23.4762	7.14649e-122	9.99389e-120	Ccl5	chemokine (C-C motif) ligand 5	04060	20304
16308.2	-0.780402	0.0332832	-23.4473	1.40911e-121	1.96065e-119	Plxna2	plexin A2	04360	18845
712.224	1.89458	0.0809329	23.4092	3.44123e-121	4.76421e-119	Ltbp2	latent transforming growth factor beta binding protein 2		16997
10670	-0.791521	0.033835	-23.3936	4.96719e-121	6.84262e-119	H2-T23	histocompatibility 2, T region locus 23	04144	15040
4455.33	-0.837465	0.035828	-23.3746	7.74698e-121	1.06191e-118	Itih2	inter-alpha trypsin inhibitor, heavy chain 2		16425
11060	-0.640669	0.0274893	-23.3062	3.83881e-120	5.2361e-118	H2-T22	histocompatibility 2, T region locus 22	04144	15039
901.759	1.70758	0.0733532	23.2789	7.25776e-120	9.85098e-118	Ptprn	protein tyrosine phosphatase, receptor type, N	04940	19275
694.178	-1.6734	0.0719532	-23.2568	1.21411e-119	1.63987e-117	Fmo1	flavin containing monooxygenase 1	00982	14261
10228.4	-0.771524	0.0332708	-23.1892	5.84682e-119	7.85887e-117	Samhd1	SAM domain and HD domain, 1		56045
2449.63	0.892078	0.0384899	23.1769	7.779e-119	1.04054e-116	Ammecr1	Alport syndrome, mental retardation, midface hypoplasia and elliptocytosis chromosomal region gene 1		56068
5852.99	-0.831005	0.0358714	-23.1663	9.96794e-119	1.32693e-116	Gstm1	glutathione S-transferase, mu 1	00480	14862
3103.96	0.848479	0.0366364	23.1594	1.16801e-118	1.54741e-116	Map6	microtubule-associated protein 6		17760
9332.79	-0.692896	0.0299468	-23.1375	1.94068e-118	2.55883e-116	Ppp1r12b	protein phosphatase 1, regulatory subunit 12B	04270	329251
5806.88	-0.711591	0.0307761	-23.1215	2.81393e-118	3.69265e-116	Nlrc5	NLR family, CARD domain containing 5		434341
2016.8	-1.29627	0.0560872	-23.1118	3.52631e-118	4.60567e-116	Sp110	Sp110 nuclear body protein		109032
3421.99	-0.826156	0.035759	-23.1034	4.27736e-118	5.56037e-116	Slc12a2	solute carrier family 12, member 2	04970	20496
2131.42	1.10706	0.047961	23.0825	6.94166e-118	8.98166e-116	Lrch2	leucine-rich repeats and calponin homology (CH) domain containing 2		210297
3778.3	0.991805	0.043032	23.0481	1.53693e-117	1.97935e-115	Chst11	carbohydrate sulfotransferase 11	00532	58250
4165.79	0.769666	0.0334271	23.0252	2.60907e-117	3.34456e-115	Irs2	insulin receptor substrate 2	04722	384783
6492.93	-0.652655	0.0283754	-23.0007	4.58302e-117	5.84789e-115	Plpbp	pyridoxal phosphate binding protein		114863
40161.9	0.629987	0.0273924	22.9986	4.81309e-117	6.11328e-115	Fstl1	follistatin-like 1		14314
6570.32	0.812082	0.0353954	22.9432	1.72396e-116	2.17966e-114	Gask1b	golgi associated kinase 1B		68659
3128.68	-0.750313	0.0327436	-22.9148	3.30589e-116	4.16076e-114	Fam171a1	family with sequence similarity 171, member A1		269233
781.039	1.45298	0.0634598	22.8961	5.07594e-116	6.35962e-114	Arhgef19	Rho guanine nucleotide exchange factor (GEF) 19		213649
6502.57	0.67133	0.0293211	22.8958	5.11509e-116	6.37981e-114	Hivep2	human immunodeficiency virus type I enhancer binding protein 2		15273
13865.3	-0.772845	0.0337767	-22.881	7.17985e-116	8.91492e-114	Lbp	lipopolysaccharide binding protein	04620	16803
2783.79	1.03548	0.0452687	22.8742	8.39785e-116	1.03807e-113	Enpp1	ectonucleotide pyrophosphatase/phosphodiesterase 1	00230	18605
28671	-0.704923	0.0308258	-22.868	9.6843e-116	1.19177e-113	Ly6e	lymphocyte antigen 6 complex, locus E		17069
1812.46	1.14498	0.0500946	22.8563	1.26552e-115	1.55049e-113	Sorcs2	sortilin-related VPS10 domain containing receptor 2		81840
1706.73	-3.63316	0.159136	-22.8305	2.28088e-115	2.78217e-113	Scara5	scavenger receptor class A, member 5		71145
1884.57	-1.23941	0.0543248	-22.8148	3.26608e-115	3.96642e-113	Dhx58	DEXH (Asp-Glu-X-His) box polypeptide 58	04622	80861
1039.65	1.30244	0.057158	22.7866	6.22044e-115	7.5213e-113	Cpne8	copine VIII		66871
4527.71	0.759273	0.0333581	22.7612	1.1105e-114	1.3369e-112	Adam19	a disintegrin and metallopeptidase domain 19 (meltrin beta)		11492
920.569	1.72261	0.0756891	22.759	1.16825e-114	1.40034e-112	Etv4	ets variant 4		18612
47157	0.64522	0.028359	22.7518	1.37626e-114	1.64255e-112	Col3a1	collagen, type III, alpha 1	04510	12825
2424.94	1.03068	0.045352	22.7263	2.46176e-114	2.92547e-112	Sdc3	syndecan 3	04512	20970
4529.66	-0.677678	0.0299575	-22.6213	2.67476e-113	3.16502e-111	Ptpn13	protein tyrosine phosphatase, non-receptor type 13		19249
16682.1	-0.685952	0.0303286	-22.6174	2.92483e-113	3.4462e-111	C3	complement component 3	04145	12266
8418.69	-0.574148	0.0253896	-22.6135	3.19237e-113	3.74549e-111	Cped1	cadherin-like and PC-esterase domain containing 1		214642
716.914	1.77868	0.0789305	22.5348	1.89292e-112	2.21152e-110	Hbegf	heparin-binding EGF-like growth factor	04012	15200
265.984	-2.98466	0.132805	-22.474	7.45876e-112	8.67755e-110	Tnfsf10	tumor necrosis factor (ligand) superfamily, member 10	04060	22035
1110.75	1.36803	0.0612027	22.3525	1.14165e-110	1.32264e-108	Pim1	proviral integration site 1	04630	18712
11352	0.533514	0.0238696	22.3512	1.17529e-110	1.35594e-108	Pdgfrb	platelet derived growth factor receptor, beta polypeptide	04010	18596
6209.17	-0.65137	0.029335	-22.2046	3.10168e-109	3.56359e-107	Slc23a2	solute carrier family 23 (nucleobase transporters), member 2		54338
7239.52	-0.826005	0.0372962	-22.1472	1.11049e-108	1.27059e-106	Gbp9	guanylate-binding protein 9		236573
1512.42	1.04278	0.047106	22.1369	1.39571e-108	1.59037e-106	Als2cl	ALS2 C-terminal like		235633
496.342	1.76332	0.0797556	22.1091	2.58585e-108	2.93441e-106	Gda	guanine deaminase	00230	14544
411.327	-2.01872	0.0913401	-22.1011	3.08311e-108	3.48442e-106	Reln	reelin	04510	19699
6877.22	0.739358	0.0335136	22.0615	7.41654e-108	8.34783e-106	Loxl2	lysyl oxidase-like 2		94352
6716.3	-0.675232	0.0306183	-22.0532	8.89165e-108	9.96765e-106	Six1	sine oculis-related homeobox 1		20471
7103.64	-0.631386	0.0286577	-22.032	1.42228e-107	1.58797e-105	Wwp1	WW domain containing E3 ubiquitin protein ligase 1	04120	107568
5824.86	0.707771	0.0321901	21.9873	3.81309e-107	4.24018e-105	Gla	galactosidase, alpha	00052	11605
5215.43	0.875442	0.0398496	21.9686	5.74626e-107	6.36433e-105	Lrig1	leucine-rich repeats and immunoglobulin-like domains 1		16206
5614.71	-0.838791	0.0382392	-21.9354	1.19486e-106	1.3181e-104	Tbx20	T-box 20		57246
272.479	-2.6054	0.119065	-21.8822	3.83877e-106	4.21793e-104	Cacnb4	calcium channel, voltage-dependent, beta 4 subunit	04010	12298
8836.35	0.790875	0.0361867	21.8554	6.90168e-106	7.55339e-104	Flrt2	fibronectin leucine rich transmembrane protein 2		399558
1530.45	2.57199	0.117825	21.8289	1.23367e-105	1.34485e-103	Col5a3	collagen, type V, alpha 3	04510	53867
1701.86	-1.0739	0.0492729	-21.795	2.58641e-105	2.80844e-103	Sort1	sortilin 1	04142	20661
2907.73	0.798729	0.0366912	21.7689	4.57113e-105	4.94414e-103	Fblim1	filamin binding LIM protein 1		74202
44282.9	0.512303	0.0235436	21.7598	5.58188e-105	6.01388e-103	Sparc	secreted acidic cysteine rich glycoprotein		20692
7146.57	-0.643581	0.0296618	-21.6973	2.17611e-104	2.33543e-102	Fgd4	FYVE, RhoGEF and PH domain containing 4		224014
1127.67	1.26414	0.0582829	21.6898	2.56337e-104	2.74043e-102
456.437	-1.8845	0.0869045	-21.6847	2.86108e-104	3.04694e-102	Irag1	inositol 1,4,5-triphosphate receptor associated 1	04270	17540
906.513	1.63511	0.0754495	21.6716	3.80037e-104	4.03174e-102	Itga2	integrin alpha 2	04145	16398
4194.69	-0.743574	0.0343545	-21.6441	6.90223e-104	7.2945e-102	Pld1	phospholipase D1	00564	18805
41687.4	0.614116	0.0284171	21.6108	1.42202e-103	1.49712e-101	Msn	moesin	04670	17698
4792.82	-0.698645	0.0323638	-21.5872	2.36728e-103	2.48287e-101	Fgd6	FYVE, RhoGEF and PH domain containing 6		13998
4031.13	0.815063	0.0377685	21.5805	2.73803e-103	2.86088e-101	Ugcg	UDP-glucose ceramide glucosyltransferase	00600	22234
1849.37	-1.31832	0.0611123	-21.5721	3.28387e-103	3.41831e-101	Oasl1	2'-5' oligoadenylate synthetase-like 1		231655
6227.81	-0.740319	0.0343347	-21.5619	4.09839e-103	4.2502e-101	St3gal1	ST3 beta-galactoside alpha-2,3-sialyltransferase 1	00512	20442
2760.06	0.770156	0.035765	21.5338	7.51241e-103	7.7616e-101	Creb3l2	cAMP responsive element binding protein 3-like 2	04916	208647
10376.6	-1.28363	0.0596372	-21.524	9.28928e-103	9.56174e-101	Pamr1	peptidase domain containing associated with muscle regeneration 1		210622
4595.37	-0.945393	0.0439849	-21.4936	1.78732e-102	1.83293e-100	Herc6	hect domain and RLD 6		67138
3003.1	-0.803754	0.0374056	-21.4875	2.03715e-102	2.08142e-100	Ldhb	lactate dehydrogenase B	00010	16832
1709.66	1.02294	0.0476241	21.4794	2.4246e-102	2.46819e-100	Maff	v-maf musculoaponeurotic fibrosarcoma oncogene family, protein F (avian)		17133
6843.64	0.630658	0.029431	21.4283	7.27318e-102	7.37681e-100	Pfkl	phosphofructokinase, liver, B-type	00010	18641
15079.4	0.471822	0.0220374	21.41	1.07772e-101	1.08909e-99	Slc6a8	solute carrier family 6 (neurotransmitter transporter, creatine), member 8		102857
428.286	-2.00713	0.0937491	-21.4096	1.08655e-101	1.09402e-99	Gdf10	growth differentiation factor 10		14560
329.177	2.75043	0.128527	21.3995	1.34991e-101	1.35427e-99	Stra6	stimulated by retinoic acid gene 6		20897
557.657	-1.95536	0.0914169	-21.3895	1.6734e-101	1.67274e-99	Frmd4b	FERM domain containing 4B		232288
4695.55	-0.685062	0.0320492	-21.3753	2.26878e-101	2.25972e-99	Wdfy2	WD repeat and FYVE domain containing 2		268752
19560.5	-0.511163	0.0239245	-21.3656	2.7898e-101	2.7687e-99	Dclk1	doublecortin-like kinase 1		13175
906.718	1.27009	0.0597262	21.2652	2.38501e-100	2.35852e-98	Gpr153	G protein-coupled receptor 153		100129
6133.06	-0.706188	0.0333001	-21.2068	8.27219e-100	8.1512e-98	Baiap2	brain-specific angiogenesis inhibitor 1-associated protein 2	04520	108100
27773.5	-0.531061	0.0251364	-21.1272	4.47606e-99	4.39495e-97	Nudt4	nudix (nucleoside diphosphate linked moiety X)-type motif 4		71207
2380.39	1.18868	0.0563438	21.0968	8.50328e-99	8.31969e-97	Fgd3	FYVE, RhoGEF and PH domain containing 3	04810	30938
10805.2	0.796045	0.0377546	21.0847	1.09815e-98	1.07066e-96	Grem1	gremlin 1, DAN family BMP antagonist		23892
13521.6	0.509305	0.0242753	20.9803	9.91777e-98	9.63555e-96	Osmr	oncostatin M receptor	04060	18414
5068.95	-0.73918	0.0352371	-20.9773	1.05634e-97	1.02269e-95	Serpinb8	serine (or cysteine) peptidase inhibitor, clade B, member 8		20725
3005.24	0.901476	0.0429819	20.9734	1.14823e-97	1.10778e-95	Il18rap	interleukin 18 receptor accessory protein	04060	16174
4432.54	-0.897717	0.0428255	-20.9622	1.45143e-97	1.39544e-95	Ifi47	interferon gamma inducible protein 47		15953
9152.48	0.556586	0.0266355	20.8964	5.77704e-97	5.53496e-95	Hmox1	heme oxygenase 1	00860	15368
8971.17	0.512496	0.0245505	20.8752	9.00396e-97	8.59692e-95	Lpgat1	lysophosphatidylglycerol acyltransferase 1	00564	226856
11526	-0.718752	0.0345918	-20.7781	6.83183e-96	6.50057e-94	H2-K1	histocompatibility 2, K1, K region	04144	14972
2559.54	0.823805	0.0396683	20.7673	8.55202e-96	8.10949e-94	Ets2	E26 avian leukemia oncogene 2, 3' domain	04320	23872
3134.96	0.685915	0.0330356	20.7629	9.37286e-96	8.85751e-94	Gab2	growth factor receptor bound protein 2-associated protein 2	04380	14389
19125.5	-0.593995	0.0286282	-20.7486	1.26217e-95	1.18872e-93	H2-D1	histocompatibility 2, D region locus 1	04144	14964
3507.51	0.761843	0.0367389	20.7367	1.61712e-95	1.51785e-93	Ier3	immediate early response 3		15937
309370	0.494052	0.0238253	20.7364	1.62511e-95	1.52019e-93	Fn1	fibronectin 1	04510	14268
32179.6	0.528442	0.0255208	20.7064	3.03603e-95	2.83046e-93	Eno1	enolase 1, alpha non-neuron	00010	13806
1823.61	0.903725	0.0436692	20.6948	3.85866e-95	3.58532e-93	Cxcl16	chemokine (C-X-C motif) ligand 16	04060	66102
2522.83	-0.766838	0.0370688	-20.6869	4.54722e-95	4.21097e-93	Osr1	odd-skipped related transcription factor 1		23967
1259.72	-1.22976	0.0594792	-20.6754	5.76841e-95	5.32405e-93	Slc1a2	solute carrier family 1 (glial high affinity glutamate transporter), member 2	05014	20511
3862.28	-0.711141	0.034456	-20.6391	1.22267e-94	1.12473e-92	Parp11	poly (ADP-ribose) polymerase family, member 11		101187
999.354	1.43341	0.069634	20.5849	3.7517e-94	3.43977e-92	Nrep	neuronal regeneration related protein		27528
1848.81	0.966094	0.0469947	20.5575	6.5905e-94	6.02259e-92	Bdnf	brain derived neurotrophic factor	04010	12064
5796.84	-0.737738	0.0358888	-20.5562	6.76804e-94	6.16448e-92	Rab3il1	RAB3A interacting protein (rabin3)-like 1		74760
634.691	-1.77467	0.0864594	-20.5261	1.25907e-93	1.14303e-91	Aspa	aspartoacylase	00250	11484
298.969	-2.42883	0.118543	-20.489	2.69916e-93	2.44239e-91	Epha5	Eph receptor A5	04360	13839
1034.12	-1.35561	0.066239	-20.4654	4.38259e-93	3.95275e-91	Cybb	cytochrome b-245, beta polypeptide	04145	13058
3733.36	-1.95637	0.0956596	-20.4513	5.84446e-93	5.25414e-91	Tnxb	tenascin XB	04510	81877
3928.13	-0.662949	0.0324489	-20.4306	8.94235e-93	8.0131e-91	Clip4	CAP-GLY domain containing linker protein family, member 4		78785
3844.16	0.698525	0.0342053	20.4216	1.07581e-92	9.60904e-91	Tgif1	TGFB-induced factor homeobox 1		21815
5688.65	0.594669	0.0291217	20.4201	1.10742e-92	9.85962e-91	Limk2	LIM motif-containing protein kinase 2	04360	16886
9433.18	-0.571843	0.0280684	-20.3732	2.8941e-92	2.56842e-90	Dkk3	dickkopf WNT signaling pathway inhibitor 3		50781
9614.59	-0.621278	0.0305332	-20.3476	4.87532e-92	4.31287e-90	Smarca2	SWI/SNF related, matrix associated, actin dependent regulator of chromatin, subfamily a, member 2		67155
286.385	2.54711	0.125281	20.3313	6.80027e-92	5.99658e-90	Tns4	tensin 4		217169
984.858	-1.14483	0.0563773	-20.3065	1.1258e-91	9.89595e-90	Adh7	alcohol dehydrogenase 7 (class IV), mu or sigma polypeptide	00010	11529
12728.1	-0.428005	0.0211153	-20.2699	2.37373e-91	2.07994e-89	Phip	pleckstrin homology domain interacting protein		83946
1719.81	1.15249	0.0568679	20.2661	2.56164e-91	2.23751e-89	Aif1l	allograft inflammatory factor 1-like		108897
1139.09	1.29545	0.0639749	20.2494	3.59756e-91	3.13248e-89	Dusp4	dual specificity phosphatase 4	04010	319520
10193.9	-0.518855	0.0256329	-20.2417	4.20018e-91	3.64573e-89	Ccnd3	cyclin D3	04110	12445
3892.5	-1.91934	0.0949232	-20.2199	6.5356e-91	5.65513e-89	Aqp1	aquaporin 1	04964	11826
1043.69	-1.22434	0.0605962	-20.2048	8.87493e-91	7.65538e-89	Tspan18	tetraspanin 18		241556
4300.4	0.89431	0.0443469	20.1663	1.93769e-90	1.66623e-88	Hspa4l	heat shock protein 4 like	04141	18415
1919.04	-1.11954	0.0556449	-20.1194	4.9883e-90	4.2762e-88	Id2	inhibitor of DNA binding 2	04350	15902
7697.24	-0.548082	0.0272677	-20.1	7.37847e-90	6.30563e-88	St6gal1	beta galactoside alpha 2,6 sialyltransferase 1	00510	20440
8947.29	0.511123	0.0254321	20.0975	7.76026e-90	6.6115e-88	Slc4a2	solute carrier family 4 (anion exchanger), member 2	04970	20535
23452.7	-0.476532	0.0237332	-20.0787	1.13301e-89	9.62329e-88	Vcl	vinculin	04510	22330
637.411	1.7731	0.0883448	20.0702	1.34376e-89	1.13784e-87	Syt7	synaptotagmin VII		54525
6512.3	-0.70629	0.0351914	-20.07	1.35123e-89	1.14068e-87
6157.94	-0.540218	0.0269544	-20.0419	2.37367e-89	1.9977e-87	Fbxo32	F-box protein 32		67731
13713	-0.490189	0.0244619	-20.0389	2.52487e-89	2.11852e-87	Slc6a6	solute carrier family 6 (neurotransmitter transporter, taurine), member 6		21366
6355.35	-0.58895	0.0294205	-20.0184	3.80847e-89	3.18588e-87	Morc2a	microrchidia 2A		74522
2577.13	0.928621	0.0464162	20.0064	4.84247e-89	4.03865e-87	Inhbb	inhibin beta-B	04060	16324
5177.1	-0.636669	0.0318483	-19.9907	6.63698e-89	5.51866e-87	Zhx3	zinc fingers and homeoboxes 3		320799
29919.9	0.40912	0.020568	19.8911	4.86021e-88	4.02917e-86	Serpinf1	serine (or cysteine) peptidase inhibitor, clade F, member 1		20317
12000.2	-0.57	0.0286971	-19.8626	8.57462e-88	7.08724e-86	Cxcl12	chemokine (C-X-C motif) ligand 12	04060	20315
1695.46	-1.07212	0.053985	-19.8595	9.1144e-88	7.51097e-86	Bace2	beta-site APP-cleaving enzyme 2	05010	56175
7375.86	-0.612944	0.0308967	-19.8385	1.38643e-87	1.13913e-85	Zcchc2	zinc finger, CCHC domain containing 2		227449
33455.2	-0.371972	0.0187765	-19.8105	2.41475e-87	1.97817e-85	Ddr2	discoidin domain receptor family, member 2		18214
2291.74	0.777842	0.0393506	19.767	5.73242e-87	4.68215e-85	Fam162a	family with sequence similarity 162, member A		70186
12355.3	-0.581211	0.0294475	-19.7372	1.03372e-86	8.41839e-85	Afap1	actin filament associated protein 1		70292
52377.6	-2.24334	0.113919	-19.6924	2.50522e-86	2.03422e-84	Sned1	sushi, nidogen and EGF-like domains 1		208777
884.659	-1.44944	0.0737769	-19.6463	6.2193e-86	5.03527e-84	Gbp10	guanylate-binding protein 10		626578
1550.57	-2.72669	0.138909	-19.6294	8.68045e-86	7.00738e-84	Entpd3	ectonucleoside triphosphate diphosphohydrolase 3	00230	215446
479.995	1.54401	0.0787875	19.5971	1.63549e-85	1.31643e-83	Ak4	adenylate kinase 4	00230	11639
715.211	-1.28918	0.0658183	-19.5869	1.99919e-85	1.60451e-83	Mertk	MER proto-oncogene tyrosine kinase		17289
5691.73	0.555783	0.0284638	19.5259	6.60838e-85	5.28842e-83	Dbn1	drebrin 1		56320
37457.7	-0.445046	0.0227993	-19.5202	7.40135e-85	5.90594e-83	Cavin1	caveolae associated 1		19285
1517.91	-0.993198	0.0509175	-19.506	9.76013e-85	7.76576e-83	Tmem106a	transmembrane protein 106A		217203
6402.86	-0.553735	0.0284106	-19.4905	1.32306e-84	1.04969e-82	Slco3a1	solute carrier organic anion transporter family, member 3a1		108116
381.932	2.05533	0.105587	19.4657	2.14531e-84	1.69719e-82	Serpinb2	serine (or cysteine) peptidase inhibitor, clade B, member 2	05146	18788
768.752	-1.21519	0.0624852	-19.4477	3.05017e-84	2.40616e-82	Rnf144a	ring finger protein 144A		108089
7924.74	0.516978	0.0267426	19.3316	2.91324e-83	2.29161e-81	Tmsb10	thymosin, beta 10		19240
4592.8	-0.641962	0.0332212	-19.3239	3.38246e-83	2.65317e-81	Mov10	Mov10 RISC complex RNA helicase		17454
45171.9	0.450497	0.0233132	19.3237	3.39343e-83	2.65425e-81	Itgb1	integrin beta 1 (fibronectin receptor beta)	04145	16412
1467.54	1.07658	0.0557926	19.2962	5.78218e-83	4.50994e-81
13669.8	0.452817	0.0234936	19.274	8.87336e-83	6.90153e-81	Gpi1	glucose-6-phosphate isomerase 1	00010	14751
6441.86	0.684281	0.0355162	19.2668	1.02143e-82	7.92222e-81	Lgals3	lectin, galactose binding, soluble 3		16854
114392	0.432706	0.0224609	19.2648	1.0607e-82	8.20387e-81	Col1a2	collagen, type I, alpha 2	04510	12843
590.028	1.67537	0.0870008	19.2569	1.23531e-82	9.52768e-81	Wnt9a	wingless-type MMTV integration site family, member 9A	04310	216795
888.901	-1.30803	0.0679627	-19.2463	1.51619e-82	1.16616e-80	Tmem44	transmembrane protein 44		224090
9960.54	-1.43194	0.0744123	-19.2433	1.60535e-82	1.23132e-80	Ifi204	interferon activated gene 204		15951
477.159	1.77696	0.0925732	19.1952	4.05758e-82	3.1036e-80	Ppfibp2	PTPRF interacting protein, binding protein 2 (liprin beta 2)		19024
1922.42	-1.16211	0.060548	-19.1933	4.21201e-82	3.21285e-80	Zfp423	zinc finger protein 423		94187
424.748	-1.7755	0.0925146	-19.1916	4.3544e-82	3.31233e-80	Adcy8	adenylate cyclase 8	00230	11514
14077.5	-0.710451	0.0370389	-19.1812	5.31235e-82	4.02996e-80	Maoa	monoamine oxidase A	00260	17161
1231.04	-1.05595	0.0550959	-19.1656	7.16845e-82	5.42314e-80	Rab30	RAB30, member RAS oncogene family		75985
370.192	-1.9243	0.10057	-19.1339	1.31768e-81	9.9415e-80	Aldh1a1	aldehyde dehydrogenase family 1, subfamily A1	00010	11668
2792.98	0.877504	0.0460193	19.0682	4.64251e-81	3.49311e-79	Usp53	ubiquitin specific peptidase 53		99526
1069.49	-2.38462	0.125183	-19.0491	6.68806e-81	5.01858e-79	Aox3	aldehyde oxidase 3		71724
4602.82	-0.843568	0.0442856	-19.0484	6.77675e-81	5.07139e-79	Foxd1	forkhead box D1		15229
4486.18	-0.586684	0.0308236	-19.0336	8.98932e-81	6.70903e-79	Epha4	Eph receptor A4	04360	13838
13053	-0.529992	0.0278486	-19.0312	9.41336e-81	7.00663e-79	Hexa	hexosaminidase A	00511	15211
10236	0.481032	0.0252832	19.0257	1.0442e-80	7.75141e-79	Cdh2	cadherin 2	04514	12558
13839.7	-1.18014	0.0621196	-18.9979	1.7741e-80	1.31345e-78	Ildr2	immunoglobulin-like domain containing receptor 2		100039795
815.318	1.31221	0.0691256	18.983	2.3552e-80	1.73901e-78	Kbtbd11	kelch repeat and BTB (POZ) domain containing 11		74901
1514.84	1.12421	0.0592815	18.9639	3.39023e-80	2.4966e-78	Mkx	mohawk homeobox		210719
11149.2	-0.490841	0.025886	-18.9616	3.54051e-80	2.60035e-78	Sik1	salt inducible kinase 1		17691
34300.3	-0.546201	0.0288453	-18.9355	5.81112e-80	4.25672e-78	Lgals3bp	lectin, galactoside-binding, soluble, 3 binding protein		19039
6767.83	0.607477	0.032106	18.921	7.65553e-80	5.59298e-78	Pcdh19	protocadherin 19		279653
2136.46	-0.802585	0.0425931	-18.8431	3.35057e-79	2.44142e-77	Gulp1	GULP, engulfment adaptor PTB domain containing 1		70676
4906.85	-0.691162	0.0367127	-18.8262	4.60256e-79	3.34489e-77	Trafd1	TRAF type zinc finger domain containing 1		231712
2182.82	-0.939044	0.049897	-18.8196	5.21352e-79	3.77898e-77	A930037H05Rik	RIKEN cDNA A930037H05 gene		78439
1365.57	1.13486	0.0603276	18.8116	6.06541e-79	4.38499e-77	Tmeff1	transmembrane protein with EGF-like and two follistatin-like domains 1		230157
1844.3	0.834572	0.0444084	18.7931	8.59778e-79	6.19958e-77	Ptp4a3	protein tyrosine phosphatase 4a3		19245
5098.96	0.57598	0.0306487	18.793	8.62283e-79	6.20149e-77	Prdx5	peroxiredoxin 5	04146	54683
767.123	1.22339	0.0651262	18.785	1.00272e-78	7.1928e-77	Kcnj2	potassium inwardly-rectifying channel, subfamily J, member 2	04971	16518
5905.83	-0.656042	0.0349458	-18.7731	1.25305e-78	8.96528e-77	Emb	embigin		13723
5841.24	-0.781051	0.041611	-18.7703	1.32161e-78	9.43147e-77	Trim30d	tripartite motif-containing 30D		209387
255.481	2.38835	0.127364	18.7521	1.86059e-78	1.32437e-76	Megf10	multiple EGF-like-domains 10		70417
586.452	-1.58293	0.0844773	-18.738	2.4278e-78	1.72368e-76	Aspn	asporin		66695
2689.62	-0.673753	0.0359873	-18.722	3.27701e-78	2.32064e-76	Acadm	acyl-Coenzyme A dehydrogenase, medium chain	00071	11364
4943.07	-0.728249	0.038907	-18.7177	3.55376e-78	2.51021e-76	Nrbp2	nuclear receptor binding protein 2		223649
7753.31	0.509985	0.027281	18.6938	5.56346e-78	3.91976e-76	Ptgfrn	prostaglandin F2 receptor negative regulator		19221
19379.9	-0.640905	0.0343379	-18.6647	9.59547e-78	6.74338e-76	Ddx58	DEAD/H box helicase 58	04622	230073
601.51	-1.49339	0.0800472	-18.6564	1.11951e-77	7.84764e-76	Stxbp6	syntaxin binding protein 6 (amisyn)		217517
6927.59	-0.613448	0.0328835	-18.6552	1.14661e-77	8.01733e-76	Lifr	LIF receptor alpha	04060	16880
4148.74	0.655561	0.0351949	18.6266	1.95574e-77	1.36404e-75	B4galt5	UDP-Gal:betaGlcNAc beta 1,4-galactosyltransferase, polypeptide 5	00512	56336
4033.08	0.57953	0.0311358	18.613	2.52199e-77	1.75456e-75	Cdk6	cyclin-dependent kinase 6	04110	12571
558.67	1.34733	0.0724285	18.6022	3.08332e-77	2.1397e-75	Syk	spleen tyrosine kinase	04380	20963
2164.33	0.74564	0.0402151	18.5413	9.58362e-77	6.63402e-75	Il1rap	interleukin 1 receptor accessory protein	04060	16180
2719.11	-0.71977	0.0388421	-18.5307	1.16791e-76	8.06441e-75	Pdcd4	programmed cell death 4		18569
837.61	1.18568	0.0640195	18.5206	1.40863e-76	9.7024e-75	Myzap	myocardial zonula adherens protein		102371
3160.95	-0.702135	0.0379244	-18.5141	1.58948e-76	1.09209e-74	Fbxl7	F-box and leucine-rich repeat protein 7		448987
5762.82	0.621894	0.0335927	18.5128	1.6292e-76	1.11661e-74	Cers6	ceramide synthase 6		241447
2202.03	0.904614	0.0488877	18.5039	1.91983e-76	1.31254e-74	Cav2	caveolin 2	04144	12390
2855.46	0.716009	0.0387367	18.484	2.77926e-76	1.89544e-74	Nedd9	neural precursor cell expressed, developmentally down-regulated gene 9		18003
7263.82	-0.568259	0.0307495	-18.4802	2.97856e-76	2.02637e-74	Syne3	spectrin repeat containing, nuclear envelope family member 3		212073
5466.99	0.562833	0.0304984	18.4545	4.79731e-76	3.2557e-74	Slc29a1	solute carrier family 29 (nucleoside transporters), member 1		63959
6888.53	-0.492435	0.0266846	-18.4539	4.85225e-76	3.28494e-74	Asph	aspartate-beta-hydroxylase		65973
7236.26	-0.481736	0.0261146	-18.447	5.50992e-76	3.72108e-74	Rin3	Ras and Rab interactor 3		217835
15550.8	-0.580253	0.0314651	-18.4411	6.14211e-76	4.13793e-74	Tgfbr2	transforming growth factor, beta receptor II	04010	21813
1004.39	-1.03032	0.0559095	-18.4283	7.79153e-76	5.2364e-74	Lama1	laminin, alpha 1	04510	16772
744.065	1.17583	0.0639695	18.3812	1.85949e-75	1.24667e-73	Siglecg	sialic acid binding Ig-like lectin G		243958
425.393	1.84907	0.100606	18.3793	1.92487e-75	1.28738e-73	Lrrc4c	leucine rich repeat containing 4C	04360	241568
3450.92	-0.817394	0.0445018	-18.3677	2.38496e-75	1.59126e-73	Uba7	ubiquitin-like modifier activating enzyme 7	04120	74153
2758.85	0.939755	0.0511937	18.3569	2.90954e-75	1.93659e-73	Adamts6	a disintegrin-like and metallopeptidase (reprolysin type) with thrombospondin type 1 motif, 6		108154
583.876	1.4916	0.0813241	18.3414	3.86591e-75	2.56698e-73	Egr2	early growth response 2		13654
388.469	1.8949	0.103342	18.3362	4.25898e-75	2.82122e-73	Itgb3	integrin beta 3	04145	16416
244.155	-2.30571	0.125829	-18.3241	5.31487e-75	3.51225e-73
3800.54	-0.765217	0.041838	-18.29	9.94124e-75	6.55388e-73	Foxc2	forkhead box C2		14234
12167.7	0.457851	0.0250716	18.2618	1.66823e-74	1.09719e-72	Fosl2	fos-like antigen 2	04380	14284
4843.77	-0.622563	0.0341103	-18.2515	2.01379e-74	1.32132e-72	Hhipl1	hedgehog interacting protein-like 1		214305
985.875	0.990065	0.0543024	18.2324	2.85315e-74	1.86763e-72	Papss2	3'-phosphoadenosine 5'-phosphosulfate synthase 2	00230	23972
2915.88	0.693732	0.038072	18.2216	3.48083e-74	2.27313e-72	Egr1	early growth response 1	05020	13653
1065.39	-0.96443	0.0529961	-18.1981	5.33837e-74	3.47798e-72	Kctd12	potassium channel tetramerisation domain containing 12		239217
17853.2	-0.438247	0.0241083	-18.1783	7.66823e-74	4.98417e-72	Ephx1	epoxide hydrolase 1, microsomal	00980	13849
1101.81	1.1712	0.0644794	18.164	9.94598e-74	6.44951e-72	Nipal1	NIPA-like domain containing 1		70701
210.54	-2.65572	0.146306	-18.1519	1.24047e-73	8.02508e-72	Fam107a	family with sequence similarity 107, member A		268709
3125.34	-0.642514	0.035431	-18.1342	1.71025e-73	1.10385e-71	Camk1d	calcium/calmodulin-dependent protein kinase ID		227541
7514.49	0.679672	0.0374864	18.1311	1.80981e-73	1.16539e-71	Mapk6	mitogen-activated protein kinase 6		50772
4621.59	0.60492	0.0333638	18.131	1.8142e-73	1.16551e-71	Capg	capping protein (actin filament), gelsolin-like		12332
2014.58	-0.779554	0.0430602	-18.1038	2.97279e-73	1.90541e-71	Fam219b	family with sequence similarity 219, member B		78323
300.59	-2.04443	0.113115	-18.0739	5.11229e-73	3.26915e-71	Ryr3	ryanodine receptor 3	04020	20192
1228.94	-1.02573	0.0567617	-18.0709	5.40629e-73	3.44919e-71	Grk3	G protein-coupled receptor kinase 3	04740	320129
518.51	1.55963	0.0863136	18.0693	5.56153e-73	3.54007e-71	Adamts12	a disintegrin-like and metallopeptidase (reprolysin type) with thrombospondin type 1 motif, 12		239337
2572.9	-0.861631	0.0476862	-18.0688	5.61379e-73	3.56514e-71	Phactr1	phosphatase and actin regulator 1		218194
14517.2	-0.426383	0.0236076	-18.0612	6.43676e-73	4.07843e-71	Dennd4c	DENN/MADD domain containing 4C		329877
7149.17	-0.545233	0.0302427	-18.0286	1.1626e-72	7.34959e-71	Pygb	brain glycogen phosphorylase	00500	110078
11733.3	-0.700069	0.0388704	-18.0103	1.61707e-72	1.01994e-70	Oas2	2'-5' oligoadenylate synthetase 2	05160	246728
895.825	1.18556	0.0658292	18.0096	1.63863e-72	1.03118e-70	Gjb3	gap junction protein, beta 3		14620
5562.41	0.589898	0.0327732	17.9994	1.97013e-72	1.23698e-70	Ugdh	UDP-glucose dehydrogenase	00040	22235
998.697	1.13493	0.0630818	17.9914	2.27359e-72	1.42429e-70	Lif	leukemia inhibitory factor	04060	16878
3904.4	-0.643931	0.0358426	-17.9655	3.62983e-72	2.26839e-70	Prrx2	paired related homeobox 2		20204
16676.3	0.620082	0.0345154	17.9654	3.63742e-72	2.26839e-70	Pgk1	phosphoglycerate kinase 1	00010	18655
824.436	-1.06256	0.0591615	-17.9603	3.9876e-72	2.48118e-70	Tenm4	teneurin transmembrane protein 4		23966
6950.72	-0.676825	0.0377126	-17.9469	5.07161e-72	3.1486e-70	Vegfd	vascular endothelial growth factor D	04060	14205
2256.04	0.716207	0.0399498	17.9277	7.17361e-72	4.44363e-70	Igsf8	immunoglobulin superfamily, member 8		140559
5254.46	-0.503523	0.0280937	-17.9229	7.80815e-72	4.82589e-70	Sord	sorbitol dehydrogenase	00051	20322
5315.54	-0.673681	0.0376124	-17.9111	9.65573e-72	5.95451e-70	Maf	avian musculoaponeurotic fibrosarcoma oncogene homolog		17132
2267.09	0.718215	0.0401599	17.8839	1.57474e-71	9.68954e-70	Bnip3	BCL2/adenovirus E1B interacting protein 3		12176
6259.2	0.547256	0.0307262	17.8107	5.83524e-71	3.58253e-69	Ghr	growth hormone receptor	04060	14600
4515.6	0.632496	0.0355877	17.7729	1.14606e-70	7.0206e-69	Ptgs1	prostaglandin-endoperoxide synthase 1	00590	19224
8801.41	0.622819	0.035052	17.7684	1.24097e-70	7.58525e-69	Rasa1	RAS p21 protein activator 1	04010	218397
10009.4	-0.47132	0.0265912	-17.7247	2.70542e-70	1.65001e-68	Mapk3	mitogen-activated protein kinase 3	04010	26417
724.824	2.78525	0.157777	17.653	9.64554e-70	5.86979e-68	Sema7a	sema domain, immunoglobulin domain (Ig), and GPI membrane anchor, (semaphorin) 7A	04360	20361
13043.8	0.552713	0.0313148	17.6502	1.01393e-69	6.15674e-68	Dpysl3	dihydropyrimidinase-like 3		22240
427.296	1.5518	0.0879278	17.6485	1.0445e-69	6.32846e-68	Mcf2l	mcf.2 transforming sequence-like		17207
3504.49	0.588583	0.0333624	17.6421	1.17005e-69	7.07368e-68	Clcn5	chloride channel, voltage-sensitive 5		12728
1825.91	0.880219	0.0499234	17.6314	1.41431e-69	8.53177e-68	9230105E05Rik	RIKEN cDNA 9230105E05 gene		320626
6305.19	-0.586966	0.0333035	-17.6248	1.58989e-69	9.57012e-68	Nfia	nuclear factor I/A		18027
3202.06	0.684856	0.0388956	17.6076	2.15575e-69	1.2948e-67	Col8a1	collagen, type VIII, alpha 1		12837
934.166	1.05113	0.0597111	17.6035	2.31465e-69	1.38724e-67	Nox4	NADPH oxidase 4		50490
2875.96	-0.694113	0.039467	-17.5872	3.08839e-69	1.84696e-67	Cavin3	caveolae associated 3		109042
1738.5	-0.93695	0.0533197	-17.5723	4.01552e-69	2.39624e-67	Tent5a	terminal nucleotidyltransferase 5A		212943
1838.19	-0.852068	0.0485049	-17.5667	4.4353e-69	2.64105e-67	Peli2	pellino 2		93834
2187.82	-0.892401	0.0508122	-17.5627	4.75306e-69	2.82419e-67	Itm2a	integral membrane protein 2A		16431
890.416	-1.03846	0.059129	-17.5626	4.76694e-69	2.82638e-67	Sema3e	sema domain, immunoglobulin domain (Ig), short basic domain, secreted, (semaphorin) 3E	04360	20349
15475	-0.367358	0.0209223	-17.5582	5.1521e-69	3.04822e-67	Erbin	Erbb2 interacting protein	04621	59079
552.656	3.46568	0.197631	17.5361	7.59198e-69	4.48218e-67	Has2	hyaluronan synthase 2		15117
883.755	-1.31288	0.0749132	-17.5253	9.18504e-69	5.41116e-67	Nhsl2	NHS-like 2		100042480
11177	-0.555015	0.0316852	-17.5165	1.07189e-68	6.30141e-67	Igdcc4	immunoglobulin superfamily, DCC subclass, member 4		56741
422.63	2.01444	0.115009	17.5156	1.08954e-68	6.3916e-67	Mgll	monoglyceride lipase	00561	23945
1692.74	-0.857771	0.0490042	-17.504	1.3346e-68	7.81265e-67	Zfp395	zinc finger protein 395		380912
889.216	1.03787	0.0593183	17.4966	1.52198e-68	8.89073e-67	Smim3	small integral membrane protein 3		106878
4013.93	-0.751483	0.0429539	-17.4951	1.56104e-68	9.09972e-67	Hps3	HPS3, biogenesis of lysosomal organelles complex 2 subunit 1		12807
728.439	1.30622	0.0747966	17.4637	2.70845e-68	1.57551e-66	Acvrl1	activin A receptor, type II-like 1		11482
3646.15	-0.607034	0.034786	-17.4505	3.40973e-68	1.97929e-66	Igsf3	immunoglobulin superfamily, member 3		78908
6267.06	0.551473	0.0316077	17.4474	3.60296e-68	2.08708e-66	Fmnl3	formin-like 3		22379
10466.9	0.471744	0.0270423	17.4447	3.78001e-68	2.18507e-66	P4ha1	procollagen-proline, 2-oxoglutarate 4-dioxygenase (proline 4-hydroxylase), alpha 1 polypeptide	00330	18451
2093.26	-0.834199	0.0478464	-17.4349	4.481e-68	2.58488e-66	Clec1a	C-type lectin domain family 1, member a		243653
21212.1	0.387412	0.0222436	17.4168	6.15369e-68	3.5424e-66	Niban2	niban apoptosis regulator 2		227737
1011.46	-0.964063	0.0553687	-17.4117	6.72533e-68	3.86344e-66	Pla2g4c	phospholipase A2, group IVC (cytosolic, calcium-independent)		232889
4140.8	0.598317	0.0344114	17.3872	1.03168e-67	5.91433e-66	Dzip1l	DAZ interacting protein 1-like		72507
17132.2	-0.427039	0.0245635	-17.3851	1.06962e-67	6.11918e-66	Ezr	ezrin	04670	22350
5147.81	-0.5668	0.032623	-17.3742	1.29341e-67	7.38418e-66	Vezt	vezatin, adherens junctions transmembrane protein		215008
4407.48	-0.580649	0.0334268	-17.3708	1.37388e-67	7.82743e-66	Ube2l6	ubiquitin-conjugating enzyme E2L 6	04120	56791
14437.6	0.409765	0.0236313	17.34	2.34927e-67	1.33571e-65	Ckap4	cytoskeleton-associated protein 4	04141	216197
1152.84	0.995006	0.0573947	17.3362	2.50729e-67	1.42263e-65
76859.8	-0.464331	0.0268463	-17.2959	5.04774e-67	2.85822e-65	Aebp1	AE binding protein 1		11568
9053.43	-0.464533	0.0268706	-17.2878	5.81382e-67	3.28528e-65	Rtp4	receptor transporter protein 4		67775
1413.94	0.91698	0.0530866	17.2733	7.47585e-67	4.21586e-65	Ppp1r13l	protein phosphatase 1, regulatory subunit 13 like		333654
727.824	-1.25834	0.0728843	-17.2649	8.64649e-67	4.86611e-65	Calcrl	calcitonin receptor-like	04080	54598
3370.35	0.694694	0.0402598	17.2553	1.02105e-66	5.73464e-65	Lrrc8c	leucine rich repeat containing 8 family, member C		100604
253.173	-2.60666	0.151081	-17.2534	1.05545e-66	5.91584e-65	Olfml2a	olfactomedin-like 2A		241327
587.227	-1.44878	0.0841118	-17.2245	1.74022e-66	9.73435e-65	4930594M22Rik	RIKEN cDNA 4930594M22 gene		105245866
685.087	1.33649	0.0775977	17.2233	1.77557e-66	9.91207e-65	Vmn1r43	vomeronasal 1 receptor 43		113847
1543.81	0.901419	0.0523464	17.2203	1.87122e-66	1.0425e-64	Lrp8	low density lipoprotein receptor-related protein 8, apolipoprotein e receptor		16975
2187.84	0.719006	0.0417672	17.2146	2.0633e-66	1.1472e-64	Vash2	vasohibin 2		226841
246.913	-2.01111	0.116842	-17.2122	2.14953e-66	1.19275e-64	Rgs5	regulator of G-protein signaling 5		19737
9807.8	-0.391838	0.0227887	-17.1944	2.92487e-66	1.61973e-64	Jcad	junctional cadherin 5 associated		240185
4308.4	0.560101	0.03264	17.1599	5.29716e-66	2.92761e-64	Nuak1	NUAK family, SNF1-like kinase, 1		77976
7059.34	0.45885	0.0267411	17.159	5.38506e-66	2.97026e-64	Ccdc9b	coiled-coil domain containing 9B		214239
301.096	-1.76961	0.103298	-17.1312	8.68672e-66	4.78184e-64	Hlf	hepatic leukemia factor		217082
7836.37	0.452239	0.0264028	17.1285	9.10283e-66	5.00096e-64	Mif	macrophage migration inhibitory factor (glycosylation-inhibiting factor)	00350	17319
704.596	1.26549	0.0740051	17.1	1.48475e-65	8.14082e-64	Gadd45a	growth arrest and DNA-damage-inducible 45 alpha	04010	13197
9863.55	0.443723	0.0259817	17.0783	2.15301e-65	1.17815e-63	Fnip2	folliculin interacting protein 2		329679
10793.8	-0.646219	0.0378469	-17.0746	2.29476e-65	1.25325e-63	Parp9	poly (ADP-ribose) polymerase family, member 9		80285
2202.23	-0.946057	0.0554171	-17.0716	2.41671e-65	1.31725e-63	Plekha6	pleckstrin homology domain containing, family A member 6		240753
3724.03	0.537878	0.031517	17.0663	2.64455e-65	1.4386e-63
23679.6	-0.394937	0.0231423	-17.0656	2.67748e-65	1.45366e-63	Cd81	CD81 antigen	04662	12520
19770	-1.01815	0.0596702	-17.0629	2.80187e-65	1.51822e-63	Parp14	poly (ADP-ribose) polymerase family, member 14		547253
2969.24	-0.575072	0.0337113	-17.0587	3.01025e-65	1.62795e-63	Glis3	GLIS family zinc finger 3		226075
1110.15	-0.986181	0.0578495	-17.0473	3.65791e-65	1.97434e-63	Wnt6	wingless-type MMTV integration site family, member 6	04310	22420
3269.9	0.792976	0.0465836	17.0227	5.57747e-65	3.00457e-63	Pdlim1	PDZ and LIM domain 1 (elfin)		54132
5051.02	0.455027	0.0267589	17.0047	7.58444e-65	4.07778e-63	Large1	LARGE xylosyl- and glucuronyltransferase 1		16795
5466	-0.470895	0.0277109	-16.9931	9.23283e-65	4.95441e-63	Jade2	jade family PHD finger 2		76901
2116.35	-0.80243	0.0472643	-16.9775	1.20515e-64	6.45446e-63	Tmtc4	transmembrane and tetratricopeptide repeat containing 4		70551
1278.26	-0.867535	0.0511064	-16.9751	1.25595e-64	6.71353e-63	Cyfip2	cytoplasmic FMR1 interacting protein 2	04810	76884
2710.69	-0.874319	0.0515077	-16.9745	1.26741e-64	6.7617e-63	Oas1a	2'-5' oligoadenylate synthetase 1A	05160	246730
44712.4	0.405588	0.02393	16.949	1.9589e-64	1.04308e-62	Cald1	caldesmon 1	04270	109624
2050.39	-0.93407	0.0551305	-16.9429	2.17148e-64	1.15405e-62	Trim34a	tripartite motif-containing 34A		94094
3095.27	-0.808988	0.0477677	-16.9359	2.44651e-64	1.29773e-62	Ifi27l2a	interferon, alpha-inducible protein 27 like 2A		76933
7390.81	0.518108	0.0305944	16.9347	2.49465e-64	1.32073e-62	Lyst	lysosomal trafficking regulator		17101
1608.82	-1.76634	0.104374	-16.9232	3.03739e-64	1.605e-62	Adra1b	adrenergic receptor, alpha 1b	04020	11548
2986.76	-0.684933	0.0405251	-16.9014	4.39056e-64	2.31562e-62	Vdr	vitamin D (1,25-dihydroxyvitamin D3) receptor		22337
3002.4	-0.630208	0.0373217	-16.8859	5.71738e-64	3.00967e-62	Adarb1	adenosine deaminase, RNA-specific, B1		110532
5618	0.695332	0.041187	16.8823	6.07327e-64	3.19094e-62	Cgnl1	cingulin-like 1		68178
440.905	1.64791	0.0977192	16.8637	8.31988e-64	4.36305e-62	Akr1c18	aldo-keto reductase family 1, member C18	00140	105349
10865.1	-0.380928	0.0225902	-16.8625	8.48641e-64	4.44197e-62	Stom	stomatin		13830
141.431	3.13141	0.185885	16.846	1.1233e-63	5.8685e-62	Olr1	oxidized low density lipoprotein (lectin-like) receptor 1	03320	108078
2943.63	-0.605672	0.0359554	-16.8451	1.1398e-63	5.94348e-62	Scrn1	secernin 1		69938
895.336	1.00902	0.0599348	16.8352	1.34697e-63	7.01057e-62	Adgrl3	adhesion G protein-coupled receptor L3		319387
225.452	2.25184	0.133778	16.8326	1.4079e-63	7.31397e-62	Crispld2	cysteine-rich secretory protein LCCL domain containing 2		78892
8201.75	0.411569	0.0245065	16.7943	2.68604e-63	1.39276e-61	Ndst1	N-deacetylase/N-sulfotransferase (heparan glucosaminyl) 1	00534	15531
2545.64	-0.824088	0.0490905	-16.7871	3.03143e-63	1.56892e-61	Oas3	2'-5' oligoadenylate synthetase 3	05160	246727
25925.8	-0.498587	0.0297044	-16.785	3.14461e-63	1.62446e-61	Clic4	chloride intracellular channel 4 (mitochondrial)		29876
11052	-0.405278	0.0241455	-16.7848	3.15082e-63	1.62464e-61	Anxa6	annexin A6		11749
2356.05	-0.728241	0.0433953	-16.7816	3.33009e-63	1.71388e-61	Ifi35	interferon-induced protein 35		70110
993.6	1.12074	0.0668089	16.7753	3.69836e-63	1.89989e-61	Nkain1	Na+/K+ transporting ATPase interacting 1		67149
8382.02	0.46937	0.0279908	16.7687	4.13207e-63	2.11876e-61	Luzp1	leucine zipper protein 1		269593
660.836	-1.1715	0.069869	-16.7671	4.25004e-63	2.17522e-61	Pax9	paired box 9		18511
4330.03	0.630674	0.0376643	16.7446	6.19703e-63	3.16586e-61	Nfkbiz	nuclear factor of kappa light polypeptide gene enhancer in B cells inhibitor, zeta		80859
2207.91	-0.710214	0.0424701	-16.7227	8.96067e-63	4.56928e-61	Pde5a	phosphodiesterase 5A, cGMP-specific	00230	242202
7208.3	0.431447	0.025804	16.7202	9.34363e-63	4.7558e-61	Rhoq	ras homolog family member Q	04910	104215
3478.07	0.567356	0.0339507	16.7112	1.08634e-62	5.51922e-61	Plp2	proteolipid protein 2		18824
2974.29	0.68928	0.0412539	16.7082	1.14167e-62	5.78971e-61	Pvr	poliovirus receptor		52118
1923.75	0.758167	0.04543	16.6887	1.584e-62	8.01819e-61	Ncs1	neuronal calcium sensor 1		14299
977.943	0.943368	0.05655	16.682	1.7715e-62	8.95092e-61	Slc43a2	solute carrier family 43, member 2		215113
3293.22	-1.61967	0.0971188	-16.6772	1.91879e-62	9.67748e-61	Gbp4	guanylate binding protein 4		17472
3789	0.731098	0.0438466	16.674	2.02555e-62	1.01973e-60	Cdh6	cadherin 6		12563
17240.4	0.364852	0.0219051	16.656	2.73775e-62	1.37578e-60	Bmpr2	bone morphogenetic protein receptor, type II (serine/threonine kinase)	04060	12168
6296.44	-0.605456	0.0364852	-16.5945	7.63214e-62	3.82837e-60	Parp10	poly (ADP-ribose) polymerase family, member 10		671535
6652.27	0.480037	0.028982	16.5633	1.28394e-61	6.42878e-60	Tsku	tsukushi, small leucine rich proteoglycan		244152
9970.48	-0.497945	0.0300869	-16.5502	1.5955e-61	7.97435e-60	Cst3	cystatin C	04970	13010
13356.9	-0.380836	0.0230178	-16.5452	1.73257e-61	8.64383e-60	Uaca	uveal autoantigen with coiled-coil domains and ankyrin repeats		72565
558.655	-1.55639	0.0941596	-16.5292	2.25989e-61	1.12543e-59	Ifit1bl1	interferon induced protein with tetratricpeptide repeats 1B like 1	05160	667373
1855.71	-0.680894	0.0412969	-16.4878	4.49213e-61	2.23308e-59	Mknk1	MAP kinase-interacting serine/threonine kinase 1	04010	17346
3174.61	-0.577777	0.0350679	-16.476	5.46213e-61	2.71041e-59	Ctdspl	CTD (carboxy-terminal domain, RNA polymerase II, polypeptide A) small phosphatase-like		69274
2007.97	0.850201	0.0516091	16.4739	5.65507e-61	2.80113e-59
3550.56	-0.547553	0.033255	-16.4653	6.51363e-61	3.22064e-59	Hacd4	3-hydroxyacyl-CoA dehydratase 4		66775
1711.13	-0.921222	0.0559653	-16.4606	7.04062e-61	3.475e-59	Mrgprf	MAS-related GPR, member F		211577
718.459	1.21727	0.0740014	16.4493	8.47746e-61	4.17673e-59	Arxes2	adipocyte-related X-chromosome expressed sequence 2		76976
5078.41	0.599633	0.0364733	16.4403	9.84059e-61	4.83972e-59	Btg1	BTG anti-proliferation factor 1	03018	12226
5259.99	0.517071	0.0314541	16.4389	1.00724e-60	4.94496e-59	Nfatc4	nuclear factor of activated T cells, cytoplasmic, calcineurin dependent 4	04010	73181
4583.28	-0.514687	0.0313321	-16.4268	1.22954e-60	6.02562e-59	Vangl1	VANGL planar cell polarity 1	04310	229658
7148.6	-1.4967	0.0913975	-16.3757	2.85007e-60	1.39427e-58	Tgfbi	transforming growth factor, beta induced		21810
2639.2	-0.651816	0.0398109	-16.3728	2.98983e-60	1.46006e-58	Prdm6	PR domain containing 6		225518
14249.1	-0.446504	0.0272805	-16.3671	3.28425e-60	1.60101e-58	Csrp1	cysteine and glycine-rich protein 1		13007
7724.46	-0.447848	0.027366	-16.3651	3.39385e-60	1.65154e-58	Sav1	salvador family WW domain containing 1		64010
7216.8	0.473545	0.0290391	16.3072	8.77593e-60	4.2631e-58	Tnfaip2	tumor necrosis factor, alpha-induced protein 2		21928
2123.18	-0.685284	0.0420255	-16.3064	8.89072e-60	4.3113e-58	Sesn1	sestrin 1	04115	140742
2236.83	0.63016	0.0386622	16.2991	1.0011e-59	4.84604e-58	Kdelr3	KDEL (Lys-Asp-Glu-Leu) endoplasmic reticulum protein retention receptor 3		105785
20360.1	-0.462324	0.028366	-16.2986	1.01049e-59	4.88296e-58	Col6a1	collagen, type VI, alpha 1	04510	12833
3043.13	-0.581083	0.0357037	-16.2751	1.48195e-59	7.14875e-58	Kif16b	kinesin family member 16B		16558
2807.16	-0.592174	0.0363869	-16.2743	1.50119e-59	7.22895e-58	Txnip	thioredoxin interacting protein		56338
438.93	1.55587	0.0956178	16.2718	1.56572e-59	7.5266e-58	H2-M9	histocompatibility 2, M region locus 9	04144	14997
20964.7	-0.391903	0.0240965	-16.2639	1.78033e-59	8.54341e-58	Tapbp	TAP binding protein	04612	21356
3013.6	-0.607433	0.0373825	-16.2491	2.2658e-59	1.08543e-57	Fbxo10	F-box protein 10		269529
25716.5	0.400897	0.0246824	16.2422	2.53626e-59	1.21289e-57	Col5a1	collagen, type V, alpha 1	04510	12831
3333.6	0.614675	0.0378539	16.2381	2.71265e-59	1.29501e-57	Myc	myelocytomatosis oncogene	04010	17869
20967.9	0.419238	0.0258481	16.2193	3.68595e-59	1.75663e-57	Mgp	matrix Gla protein		17313
12620.1	0.401566	0.0247656	16.2146	3.97401e-59	1.89066e-57	Tpi1	triosephosphate isomerase 1	00010	21991
4501.57	0.505582	0.0312153	16.1966	5.3264e-59	2.52972e-57	Akr1b3	aldo-keto reductase family 1, member B3 (aldose reductase)	00040	11677
3496.45	0.661266	0.0408412	16.1911	5.82573e-59	2.76213e-57	Prdx6	peroxiredoxin 6	00360	11758
33310.6	0.381465	0.0235688	16.1851	6.42274e-59	3.03999e-57	Serpinh1	serine (or cysteine) peptidase inhibitor, clade H, member 1		12406
5655.8	0.500594	0.0309316	16.1839	6.54673e-59	3.09338e-57	Colgalt1	collagen beta(1-O)galactosyltransferase 1	00310	234407
1772.25	0.903692	0.0558667	16.1758	7.46669e-59	3.52206e-57	Tbc1d2	TBC1 domain family, member 2		381605
5787.18	-0.529012	0.0327305	-16.1627	9.24286e-59	4.35247e-57	Adamts2	a disintegrin-like and metallopeptidase (reprolysin type) with thrombospondin type 1 motif, 2		216725
13450.1	0.359897	0.0222805	16.153	1.08089e-58	5.08126e-57	Furin	furin (paired basic amino acid cleaving enzyme)		18550
4967.15	0.458533	0.028424	16.1319	1.52237e-58	7.14454e-57	Kdsr	3-ketodihydrosphingosine reductase	00600	70750
374.992	1.88936	0.117179	16.1237	1.73792e-58	8.14234e-57	H2-M1	histocompatibility 2, M region locus 1	04144	224756
449.205	-1.36063	0.084444	-16.1129	2.07183e-58	9.69037e-57	Spon2	spondin 2, extracellular matrix protein		100689
2800.49	-0.556536	0.0345411	-16.1122	2.09275e-58	9.7717e-57	Mcc	mutated in colorectal cancers		328949
1754.78	-0.860647	0.0534404	-16.1048	2.36109e-58	1.10061e-56	Scube3	signal peptide, CUB domain, EGF-like 3		268935
2913.22	0.558018	0.0346866	16.0874	3.126e-58	1.45472e-56	Slc2a1	solute carrier family 2 (facilitated glucose transporter), member 1	04920	20525
11192.9	0.397127	0.0246931	16.0825	3.38258e-58	1.57148e-56	Rusc2	RUN and SH3 domain containing 2		100213
6029.78	-0.519799	0.0324161	-16.0352	7.25157e-58	3.36329e-56	Clec2d	C-type lectin domain family 2, member d		93694
151.307	-2.45469	0.153096	-16.0337	7.43169e-58	3.44107e-56	Wif1	Wnt inhibitory factor 1	04310	24117
6801.22	-0.395678	0.0246805	-16.032	7.63617e-58	3.52985e-56	Tob2	transducer of ERBB2, 2	03018	57259
9360.66	-0.555029	0.0346439	-16.0209	9.12579e-58	4.2114e-56	Adar	adenosine deaminase, RNA-specific	04623	56417
10815.8	0.456378	0.0285322	15.9952	1.38063e-57	6.36079e-56	Loxl1	lysyl oxidase-like 1		16949
10196.5	-0.415757	0.0260213	-15.9776	1.83158e-57	8.42435e-56	Ecm1	extracellular matrix protein 1		13601
4207.26	0.518607	0.0324626	15.9755	1.89289e-57	8.69192e-56	Snx18	sorting nexin 18		170625
5910.43	-0.437481	0.027385	-15.9752	1.90285e-57	8.72316e-56	Slc12a7	solute carrier family 12, member 7	04966	20499
12729.1	-0.4739	0.0296958	-15.9585	2.48715e-57	1.13829e-55	Lama4	laminin, alpha 4	04510	16775
1224.96	-0.907604	0.0569209	-15.945	3.08654e-57	1.41028e-55	Adm	adrenomedullin		11535
10178.8	-1.10678	0.0694367	-15.9394	3.37393e-57	1.53905e-55	Mndal	myeloid nuclear differentiation antigen like		100040462
2601.76	-0.786968	0.0493971	-15.9315	3.8316e-57	1.74495e-55	Atoh8	atonal bHLH transcription factor 8		71093
1202.68	1.1212	0.0704967	15.9043	5.91302e-57	2.68843e-55	Bcat1	branched chain aminotransferase 1, cytosolic	00280	12035
712.741	-1.06992	0.0672836	-15.9016	6.17904e-57	2.80478e-55	Bicdl1	BICD family like cargo adaptor 1		75665
376.888	-1.48132	0.0931564	-15.9014	6.19396e-57	2.80695e-55	Flrt3	fibronectin leucine rich transmembrane protein 3		71436
661.385	1.13586	0.0714888	15.8887	7.5891e-57	3.43357e-55	Lrrc8b	leucine rich repeat containing 8 family, member B		433926
1873.64	-0.691954	0.0435799	-15.8778	9.02772e-57	4.07779e-55	Cnksr3	Cnksr family member 3		215748
1203.28	0.992991	0.0625515	15.8748	9.4763e-57	4.27344e-55	Postn	periostin, osteoblast specific factor		50706
283.708	1.68089	0.106039	15.8517	1.36876e-56	6.16253e-55	Medag	mesenteric estrogen dependent adipogenesis		70717
824.732	1.00243	0.063252	15.8482	1.44655e-56	6.50221e-55	Rgcc	regulator of cell cycle		66214
4996.01	-0.513209	0.0323925	-15.8434	1.56066e-56	7.00374e-55	Dync2h1	dynein cytoplasmic 2 heavy chain 1	04145	110350
6621.78	0.464291	0.0293138	15.8387	1.68357e-56	7.54308e-55	C1s1	complement component 1, s subcomponent 1	04610	50908
852.747	-0.961025	0.0606997	-15.8324	1.85871e-56	8.31435e-55	Tle4	transducin-like enhancer of split 4		21888
321.805	-1.59778	0.10102	-15.8165	2.396e-56	1.07005e-54	Rassf4	Ras association (RalGDS/AF-6) domain family member 4		213391
1240.51	0.810044	0.0512293	15.8121	2.56645e-56	1.14432e-54	Aifm2	apoptosis-inducing factor, mitochondrion-associated 2		71361
991.707	0.925244	0.0585842	15.7934	3.45461e-56	1.53786e-54	Prickle1	prickle planar cell polarity protein 1	04310	106042
2629.22	-0.796546	0.0504392	-15.7922	3.52016e-56	1.56452e-54	Trim21	tripartite motif-containing 21	05322	20821
5135.36	0.526269	0.0333256	15.7917	3.54901e-56	1.57482e-54	Pappa	pregnancy-associated plasma protein A		18491
6770.86	-0.442911	0.0280792	-15.7736	4.72647e-56	2.09394e-54	Lix1l	Lix1-like		280411
2111.9	-0.724407	0.0460024	-15.7471	7.18492e-56	3.17801e-54	Dpyd	dihydropyrimidine dehydrogenase	00240	99586
11169.1	0.506747	0.0321809	15.7468	7.22282e-56	3.18968e-54	Ybx1	Y box protein 1		22608
3466.65	0.520596	0.0330631	15.7455	7.37326e-56	3.25093e-54	Garre1	granule associated Rac and RHOG effector 1		233103
1205.08	-0.913615	0.0580369	-15.742	7.79662e-56	3.43212e-54	Il18bp	interleukin 18 binding protein		16068
594.199	1.21469	0.077198	15.7348	8.73513e-56	3.83916e-54	Klhdc8a	kelch domain containing 8A		213417
2548.18	0.592021	0.0376307	15.7324	9.07009e-56	3.98006e-54	Ngf	nerve growth factor	04010	18049
1439.86	0.826632	0.0525588	15.7278	9.75917e-56	4.27566e-54	Cyp1b1	cytochrome P450, family 1, subfamily b, polypeptide 1	00140	13078
5858.67	-0.530172	0.0337459	-15.7107	1.27749e-55	5.58807e-54	Igfbp6	insulin-like growth factor binding protein 6		16012
6478.39	0.489773	0.0311783	15.7088	1.31641e-55	5.74923e-54	Dnaaf9	dynein axonemal assembly factor 9		228602
814.406	-1.00379	0.0640045	-15.6831	1.97382e-55	8.60677e-54	Akr1c14	aldo-keto reductase family 1, member C14		105387
3990.8	-0.494603	0.0315679	-15.6679	2.50627e-55	1.09114e-53	Ehbp1	EH domain binding protein 1		216565
6749.84	0.508309	0.0324661	15.6566	2.99288e-55	1.30094e-53	Pgam1	phosphoglycerate mutase 1	00010	18648
671.2	1.11955	0.0715094	15.656	3.02416e-55	1.31248e-53	Ak5	adenylate kinase 5	00230	229949
169.453	2.33083	0.149071	15.6356	4.16294e-55	1.80388e-53	Hhip	Hedgehog-interacting protein	04340	15245
7916.02	0.412603	0.0264133	15.6211	5.23266e-55	2.26386e-53	Spred2	sprouty-related EVH1 domain containing 2	04630	114716
2264.26	0.683725	0.0437789	15.6177	5.51768e-55	2.38345e-53	Axin2	axin 2	04310	12006
1096.57	-0.842629	0.0539555	-15.6171	5.56705e-55	2.40103e-53	P2rx5	purinergic receptor P2X, ligand-gated ion channel, 5	04020	94045
444.251	1.51689	0.0971411	15.6154	5.72248e-55	2.46423e-53	Igfbp3	insulin-like growth factor binding protein 3	04115	16009
1220.65	0.989929	0.0635353	15.5808	9.83671e-55	4.22933e-53	Bpgm	2,3-bisphosphoglycerate mutase	00010	12183
4418.65	0.541524	0.0347648	15.5768	1.04673e-54	4.49348e-53	Epn2	epsin 2	04144	13855
354.325	1.67122	0.107358	15.5668	1.22326e-54	5.24316e-53	Lef1	lymphoid enhancer binding factor 1	04310	16842
1359.27	-1.06669	0.0685754	-15.5549	1.47274e-54	6.30273e-53	Gm4841	predicted gene 4841		225594
19514.7	-0.342226	0.0220028	-15.5537	1.50063e-54	6.41219e-53	Neo1	neogenin	04514	18007
20103.6	-0.518104	0.0333269	-15.5461	1.69e-54	7.21024e-53	Efemp1	epidermal growth factor-containing fibulin-like extracellular matrix protein 1		216616
1166.71	0.858728	0.0552504	15.5425	1.78887e-54	7.62031e-53	Fam180a	family with sequence similarity 180, member A		208164
53842.4	0.352541	0.0226882	15.5385	1.90391e-54	8.0979e-53	Pkm	pyruvate kinase, muscle	00010	18746
3441.42	-0.573596	0.0369331	-15.5307	2.15119e-54	9.13563e-53	Tdrd7	tudor domain containing 7		100121
484.48	-1.46892	0.0945982	-15.5281	2.2409e-54	9.50203e-53	Mgat4a	mannoside acetylglucosaminyltransferase 4, isoenzyme A	00510	269181
855.948	1.01327	0.065261	15.5264	2.30086e-54	9.74135e-53	Fam20a	FAM20A, golgi associated secretory pathway pseudokinase		208659
2896.42	-0.530838	0.0342067	-15.5186	2.59848e-54	1.09846e-52	Prkca	protein kinase C, alpha	04010	18750
1064.42	-0.918645	0.0592006	-15.5175	2.64151e-54	1.11495e-52	Sobp	sine oculis binding protein		109205
1400.08	-0.837171	0.0540068	-15.5012	3.40433e-54	1.43474e-52	Clu	clusterin		12759
953.09	0.871546	0.0562328	15.4989	3.53036e-54	1.48559e-52	Gdnf	glial cell line derived neurotrophic factor		14573
160.01	-2.2865	0.147556	-15.4958	3.70415e-54	1.55636e-52	Rgs7	regulator of G protein signaling 7		24012
131.039	3.15266	0.203558	15.4877	4.19786e-54	1.76113e-52	Cdh10	cadherin 10		320873
187.988	2.17772	0.140663	15.4818	4.60169e-54	1.92763e-52	Serinc2	serine incorporator 2		230779
357.859	-1.40902	0.091079	-15.4703	5.5014e-54	2.30103e-52	Prodh	proline dehydrogenase	00330	19125
2829.68	0.609632	0.0394373	15.4583	6.6375e-54	2.77203e-52	Smad7	SMAD family member 7	04144	17131
1178.2	0.860865	0.055692	15.4576	6.70316e-54	2.79524e-52	Ahr	aryl-hydrocarbon receptor		11622
4075.33	0.546228	0.0354034	15.4287	1.04975e-53	4.3709e-52
442.65	-1.52823	0.0990563	-15.4279	1.06284e-53	4.41878e-52	Cdk15	cyclin-dependent kinase 15		271697
11815.6	-0.406253	0.0263567	-15.4137	1.32485e-53	5.49984e-52	Trim26	tripartite motif-containing 26		22670
154.231	2.56686	0.16684	15.3851	2.05915e-53	8.53528e-52	Wnt7b	wingless-type MMTV integration site family, member 7B	04310	22422
6974.87	0.462638	0.0301011	15.3694	2.62435e-53	1.08618e-51	Map1a	microtubule-associated protein 1 A		17754
36078.2	0.285777	0.0185968	15.367	2.7253e-53	1.12628e-51	Tulp4	tubby like protein 4		68842
1181.5	-1.04444	0.0681103	-15.3345	4.49439e-53	1.85462e-51	Oas1g	2'-5' oligoadenylate synthetase 1G		23960
824.33	1.09672	0.0715859	15.3204	5.59031e-53	2.30342e-51	Insyn1	inhibitory synaptic factor 1		319477
2038.59	0.62384	0.0407599	15.3052	7.05566e-53	2.90288e-51	Ivns1abp	influenza virus NS1A binding protein		117198
1570.94	-0.772467	0.0504784	-15.3029	7.3119e-53	3.00385e-51	S1pr1	sphingosine-1-phosphate receptor 1	04080	13609
538.863	-1.21245	0.0793037	-15.2887	9.0946e-53	3.73067e-51	Psmb9	proteasome (prosome, macropain) subunit, beta type 9 (large multifunctional peptidase 2)	03050	16912
65578.5	0.313749	0.020549	15.2683	1.24387e-52	5.09489e-51	Flnb	filamin, beta	04010	286940
11705.3	-0.505246	0.0331339	-15.2486	1.68085e-52	6.87459e-51	Tor1aip1	torsin A interacting protein 1		208263
1476.21	-0.839394	0.0550713	-15.2419	1.86256e-52	7.60656e-51	Mterf4	mitochondrial transcription termination factor 4		69821
4767.53	-0.468254	0.0307363	-15.2346	2.08545e-52	8.50426e-51	Cdk14	cyclin-dependent kinase 14		18647
4435.23	-0.598245	0.0393133	-15.2174	2.71156e-52	1.10412e-50	Aspg	asparaginase		104816
2043.34	-0.794466	0.0522182	-15.2143	2.84035e-52	1.15487e-50
4544	0.465127	0.0305736	15.2133	2.88403e-52	1.17091e-50	Cad	carbamoyl-phosphate synthetase 2, aspartate transcarbamylase, and dihydroorotase	00240	69719
903.904	-0.964461	0.0633982	-15.2127	2.91066e-52	1.17999e-50	B3galt1	UDP-Gal:betaGlcNAc beta 1,3-galactosyltransferase, polypeptide 1	00601	26877
4949.69	0.494862	0.0325332	15.211	2.99066e-52	1.21065e-50	Lrrc32	leucine rich repeat containing 32		434215
6392.93	-0.420177	0.0276297	-15.2074	3.15743e-52	1.27629e-50	Top3b	topoisomerase (DNA) III beta	03440	21976
1809.9	0.692282	0.0455321	15.2042	3.31419e-52	1.3377e-50	Arid3a	AT rich interactive domain 3A (BRIGHT-like)		13496
8156.32	0.482789	0.0318177	15.1736	5.28959e-52	2.13193e-50	Sdc1	syndecan 1	04512	20969
3950.15	-0.660374	0.0435356	-15.1686	5.70743e-52	2.29699e-50	H2-Q4	histocompatibility 2, Q region locus 4		15015
6677.05	0.439313	0.0289626	15.1683	5.73562e-52	2.30499e-50	Irf2bpl	interferon regulatory factor 2 binding protein-like		238330
3648.72	0.529875	0.0349488	15.1615	6.36315e-52	2.55347e-50	Anp32a	acidic (leucine-rich) nuclear phosphoprotein 32 family, member A		11737
2274.81	-1.47161	0.0970644	-15.1612	6.38872e-52	2.56002e-50	Tmtc1	transmembrane and tetratricopeptide repeat containing 1		387314
555.679	-1.08954	0.0719785	-15.1371	9.22574e-52	3.69149e-50	Adamtsl1	ADAMTS-like 1		77739
34107.6	-0.329692	0.021781	-15.1367	9.27455e-52	3.70567e-50	Lamp2	lysosomal-associated membrane protein 2	04142	16784
3660.34	0.513417	0.0339288	15.1322	9.93275e-52	3.96294e-50	Wipi1	WD repeat domain, phosphoinositide interacting 1		52639
201.079	2.10748	0.139304	15.1286	1.04898e-51	4.17915e-50	Kif1a	kinesin family member 1A		16560
1038.52	0.860213	0.0569406	15.1072	1.45165e-51	5.77509e-50	Fam210b	family with sequence similarity 210, member B		67017
667.653	1.02015	0.0675383	15.1047	1.50781e-51	5.98993e-50	Rap1gap2	RAP1 GTPase activating protein 2		380711
1882.74	0.735447	0.0488289	15.0617	2.89155e-51	1.14705e-49	Tgm2	transglutaminase 2, C polypeptide	05016	21817
241.926	-1.93273	0.128391	-15.0535	3.27658e-51	1.29793e-49	Ccser1	coiled-coil serine rich 1		232035
19806.2	-0.377788	0.0251039	-15.0489	3.50843e-51	1.38779e-49	Tns1	tensin 1		21961
7231.51	0.379836	0.0252775	15.0266	4.91506e-51	1.94141e-49	Por	cytochrome p450 oxidoreductase		18984
859.515	-0.922483	0.061416	-15.0202	5.41163e-51	2.13451e-49	Aff3	AF4/FMR2 family, member 3		16764
8917.4	-0.40992	0.0273037	-15.0134	6.00192e-51	2.36397e-49	Tgfb1i1	transforming growth factor beta 1 induced transcript 1		21804
407.002	-1.31157	0.0874309	-15.0012	7.20753e-51	2.83479e-49	Slc22a8	solute carrier family 22 (organic anion transporter), member 8	04976	19879
446.679	-1.36816	0.0913459	-14.9777	1.0265e-50	4.03159e-49	Epsti1	epithelial stromal interaction 1 (breast)		108670
2707.06	-0.556198	0.0371921	-14.9548	1.45012e-50	5.68732e-49	Trib1	tribbles pseudokinase 1		211770
11186	0.433168	0.0289661	14.9543	1.45958e-50	5.71632e-49	AI506816	expressed sequence AI506816		433855
7600.14	-0.437878	0.0292985	-14.9454	1.66858e-50	6.5256e-49	Cask	calcium/calmodulin-dependent serine protein kinase (MAGUK family)	04530	12361
1607.79	-0.726522	0.0486338	-14.9386	1.84755e-50	7.21535e-49	Psmb10	proteasome (prosome, macropain) subunit, beta type 10	03050	19171
23748	0.294271	0.0196997	14.9378	1.86964e-50	7.29132e-49	Lrrc58	leucine rich repeat containing 58		320184
4434.88	-0.456559	0.0305834	-14.9283	2.15609e-50	8.39663e-49	Pcx	pyruvate carboxylase	00020	18563
3636.52	0.467605	0.0313327	14.9239	2.30509e-50	8.96429e-49	Slc16a2	solute carrier family 16 (monocarboxylic acid transporters), member 2		20502
8008.95	-0.373628	0.0250467	-14.9172	2.54574e-50	9.88626e-49	Tbc1d2b	TBC1 domain family, member 2B		67016
939.336	0.964173	0.0646459	14.9147	2.64563e-50	1.02598e-48	Tll1	tolloid-like		21892
2338.14	-0.578003	0.0387772	-14.9057	3.02493e-50	1.17143e-48	Efnb1	ephrin B1	04360	13641
766.325	-0.926845	0.0621879	-14.9039	3.10694e-50	1.20151e-48	Plcl1	phospholipase C-like 1		227120
16566.8	1.10959	0.0744544	14.903	3.15314e-50	1.21768e-48	Ccn2	cellular communication network factor 2		14219
46066.1	-0.312348	0.0209664	-14.8976	3.41692e-50	1.3177e-48	Sh3pxd2a	SH3 and PX domains 2A		14218
337.459	-1.80465	0.121265	-14.8819	4.31762e-50	1.66274e-48	Pkhd1l1	polycystic kidney and hepatic disease 1-like 1		192190
521.159	1.12916	0.0759371	14.8697	5.18237e-50	1.99298e-48	F5	coagulation factor V	04610	14067
1308.21	0.87719	0.0590148	14.8639	5.65282e-50	2.17089e-48	Pde1a	phosphodiesterase 1A, calmodulin-dependent	00230	18573
4342.44	0.45661	0.0307379	14.8549	6.46349e-50	2.47878e-48	Plod1	procollagen-lysine, 2-oxoglutarate 5-dioxygenase 1	00310	18822
636.012	-1.15061	0.0774647	-14.8533	6.61854e-50	2.53473e-48	Ppp4r4	protein phosphatase 4, regulatory subunit 4		74521
812.102	0.865104	0.0582528	14.8509	6.86841e-50	2.62679e-48	Pstpip1	proline-serine-threonine phosphatase-interacting protein 1	04621	19200
26140.6	-0.345839	0.0232988	-14.8436	7.65453e-50	2.9234e-48	Atp1a1	ATPase, Na+/K+ transporting, alpha 1 polypeptide	04260	11928
4925.38	-0.496578	0.0334787	-14.8326	9.01263e-50	3.43734e-48	Edil3	EGF-like repeats and discoidin I-like domains 3		13612
25333.2	-0.307144	0.0207106	-14.8303	9.33227e-50	3.55435e-48	Prune2	prune homolog 2		353211
729.422	-0.91381	0.061731	-14.8031	1.39883e-49	5.32035e-48	Reps2	RALBP1 associated Eps domain containing protein 2		194590
6893.86	-0.998094	0.067491	-14.7885	1.73682e-49	6.59684e-48	Phf11d	PHD finger protein 11D		219132
3568.95	0.555365	0.0376198	14.7625	2.55465e-49	9.68981e-48	Cttnbp2nl	CTTNBP2 N-terminal like		80281
7723.93	-0.96622	0.0654542	-14.7618	2.58437e-49	9.78912e-48	Irf7	interferon regulatory factor 7	04620	54123
290.912	1.64985	0.111824	14.754	2.90127e-49	1.09745e-47	F730043M19Rik	RIKEN cDNA F730043M19 gene		320046
1579.83	-0.808561	0.0548139	-14.751	3.03076e-49	1.14487e-47	Psmb8	proteasome (prosome, macropain) subunit, beta type 8 (large multifunctional peptidase 7)	03050	16913
5632.57	0.557165	0.037773	14.7504	3.06026e-49	1.15444e-47	Lrrfip1	leucine rich repeat (in FLII) interacting protein 1		16978
34653.5	-0.251477	0.0170521	-14.7475	3.19045e-49	1.20191e-47	Myof	myoferlin		226101
12116.7	0.436415	0.0296289	14.7294	4.17689e-49	1.57139e-47	Mark1	MAP/microtubule affinity regulating kinase 1		226778
15332.8	-0.412467	0.0280043	-14.7287	4.21822e-49	1.58478e-47	Wdr1	WD repeat domain 1		22388
2697.05	0.560433	0.0380613	14.7245	4.48808e-49	1.68388e-47	Tuba4a	tubulin, alpha 4A	04145	22145
442.545	-1.27385	0.08663	-14.7045	6.03587e-49	2.26153e-47	Plxna4	plexin A4	04360	243743
1087.84	-0.854441	0.0581967	-14.6819	8.41581e-49	3.14899e-47	Tet1	tet methylcytosine dioxygenase 1		52463
28884.9	0.320776	0.021851	14.6801	8.64264e-49	3.2295e-47	Nid1	nidogen 1		18073
794.343	-0.993375	0.0676926	-14.6748	9.34967e-49	3.48899e-47	Ankrd29	ankyrin repeat domain 29		225187
947.312	-2.23105	0.152073	-14.671	9.89431e-49	3.68726e-47	Prelp	proline arginine-rich end leucine-rich repeat		116847
850.914	-1.1655	0.0794435	-14.6708	9.91978e-49	3.69178e-47	Gm12185	predicted gene 12185		620913
9063.74	-0.444265	0.0302895	-14.6673	1.04405e-48	3.88035e-47	Rxra	retinoid X receptor alpha	03320	20181
365.843	1.37012	0.0934885	14.6555	1.24216e-48	4.61047e-47	Adgrb2	adhesion G protein-coupled receptor B2		230775
7349.78	-0.546767	0.0373268	-14.6481	1.38506e-48	5.13398e-47	Heg1	heart development protein with EGF-like domains 1		77446
10492.9	-0.526174	0.0359324	-14.6435	1.4833e-48	5.4908e-47	Slc7a11	solute carrier family 7 (cationic amino acid transporter, y+ system), member 11		26570
4126.57	-0.463335	0.0316419	-14.6431	1.49095e-48	5.51175e-47	Cpeb2	cytoplasmic polyadenylation element binding protein 2		231207
3747.96	-0.475267	0.0324828	-14.6313	1.77272e-48	6.54466e-47	Pfn2	profilin 2	04810	18645
18754.8	0.297938	0.0204042	14.6018	2.73618e-48	1.00881e-46	Lamb1	laminin B1	04510	16777
1696.55	0.656629	0.0450273	14.5829	3.60832e-48	1.3286e-46	Ptch1	patched 1	04340	19206
6793.5	0.501507	0.0344153	14.5722	4.22047e-48	1.55193e-46	Ctsk	cathepsin K	04142	13038
7498.51	-0.420847	0.0288874	-14.5685	4.45505e-48	1.63602e-46	Lrp5	low density lipoprotein receptor-related protein 5	04310	16973
2090.38	0.600975	0.0412673	14.563	4.82935e-48	1.77112e-46	Rap2a	RAS related protein 2a		76108
6425.03	-0.408747	0.0280903	-14.5512	5.73946e-48	2.10211e-46	Alx4	aristaless-like homeobox 4		11695
2132.56	-0.571834	0.0393125	-14.5459	6.20298e-48	2.26888e-46	Dtna	dystrobrevin alpha		13527
3461.83	-0.589394	0.0405308	-14.5419	6.57603e-48	2.40216e-46	Pik3r5	phosphoinositide-3-kinase regulatory subunit 5	04012	320207
2761.68	-0.534237	0.0367441	-14.5394	6.81897e-48	2.48762e-46	Lpar1	lysophosphatidic acid receptor 1	04080	14745
950.553	0.843765	0.0580492	14.5353	7.23544e-48	2.63608e-46	Armcx4	armadillo repeat containing, X-linked 4		100503043
3148.67	0.498845	0.0343229	14.5339	7.39119e-48	2.68928e-46	Fam214b	family with sequence similarity 214, member B		230088
7317.62	-0.452047	0.0311166	-14.5275	8.10753e-48	2.94606e-46	Appl2	adaptor protein, phosphotyrosine interaction, PH domain and leucine zipper containing 2		216190
5466.44	0.420367	0.0289441	14.5234	8.61108e-48	3.12493e-46	Fem1b	fem 1 homolog b		14155
13500.2	-0.47101	0.0324318	-14.5231	8.65166e-48	3.13555e-46	Eif2ak2	eukaryotic translation initiation factor 2-alpha kinase 2	04141	19106
2584.76	0.559492	0.0385428	14.5161	9.57687e-48	3.46633e-46	Nectin2	nectin cell adhesion molecule 2	04514	19294
6733.68	0.511023	0.0352457	14.4989	1.2313e-47	4.45086e-46	Parvb	parvin, beta	04510	170736
369.077	-1.2954	0.0893558	-14.4971	1.26413e-47	4.56358e-46	Mpped2	metallophosphoesterase domain containing 2		77015
5531.6	-0.500946	0.0345653	-14.4928	1.34636e-47	4.85407e-46	Ckb	creatine kinase, brain	00330	12709
4437.85	0.477683	0.0329877	14.4806	1.6064e-47	5.78409e-46	Tnfrsf12a	tumor necrosis factor receptor superfamily, member 12a	04060	27279
1078.3	0.819738	0.0566368	14.4736	1.77896e-47	6.3971e-46	Zfp503	zinc finger protein 503		218820
897.666	0.947025	0.0654397	14.4717	1.82872e-47	6.56749e-46	Cacna1g	calcium channel, voltage-dependent, T type, alpha 1G subunit	04010	12291
338.974	1.56178	0.10794	14.469	1.90193e-47	6.82156e-46	Ankrd1	ankyrin repeat domain 1 (cardiac muscle)		107765
199.226	2.19307	0.151694	14.4572	2.25843e-47	8.08974e-46	Atp6v0d2	ATPase, H+ transporting, lysosomal V0 subunit D2	00190	242341
4553.03	0.40845	0.0282548	14.456	2.29906e-47	8.22463e-46	Map2k1	mitogen-activated protein kinase kinase 1	04010	26395
1220.47	0.729486	0.0504638	14.4556	2.31024e-47	8.25398e-46	Zfp658	zinc finger protein 658		210104
188.012	-1.97847	0.136892	-14.4528	2.40725e-47	8.58949e-46	Gbp11	guanylate binding protein 11		634650
4214.14	-0.43408	0.0300356	-14.4522	2.42829e-47	8.6534e-46	Stim1	stromal interaction molecule 1		20866
3191.1	-0.533545	0.0369208	-14.4511	2.46769e-47	8.78252e-46	Phka2	phosphorylase kinase alpha 2	04020	110094
177.132	-2.19038	0.151689	-14.44	2.89867e-47	1.03031e-45	Ppp1r14c	protein phosphatase 1, regulatory inhibitor subunit 14C		76142
29904.8	0.33447	0.0231727	14.4338	3.17149e-47	1.12584e-45	Ctsl	cathepsin L	04142	13039
314.312	1.5877	0.110176	14.4107	4.435e-47	1.57235e-45	Adgra1	adhesion G protein-coupled receptor A1		52389
2474.74	0.606092	0.0421144	14.3916	5.84468e-47	2.06948e-45	Osbpl3	oxysterol binding protein-like 3		71720
4365.21	0.454924	0.0316234	14.3857	6.36496e-47	2.25082e-45	Agl	amylo-1,6-glucosidase, 4-alpha-glucanotransferase	00500	77559
2371.19	0.63603	0.0442187	14.3837	6.54627e-47	2.31199e-45	Mfhas1	malignant fibrous histiocytoma amplified sequence 1		52065
256.903	-1.71633	0.119645	-14.3452	1.14199e-46	4.0281e-45
3673.48	-0.543797	0.0380012	-14.31	1.89552e-46	6.67747e-45	Cdc42ep4	CDC42 effector protein (Rho GTPase binding) 4		56699
265.476	-1.64495	0.114995	-14.3046	2.04875e-46	7.20812e-45	Lama3	laminin, alpha 3	04510	16774
907.508	0.877246	0.0613426	14.3007	2.16468e-46	7.60631e-45	Whrn	whirlin		73750
2632.05	-0.620726	0.0434057	-14.3005	2.17103e-46	7.61896e-45	H2-T24	histocompatibility 2, T region locus 24	04144	15042
292.301	1.6502	0.115481	14.2898	2.53492e-46	8.88473e-45	Inava	innate immunity activator		67313
1785.29	-1.65694	0.11598	-14.2864	2.6603e-46	9.31239e-45	Ifi205	interferon activated gene 205		226695
11626.2	-0.936233	0.0655513	-14.2825	2.81496e-46	9.84133e-45	Irgm2	immunity-related GTPase family M member 2		54396
202.492	1.95096	0.136775	14.2641	3.66463e-46	1.27957e-44	Mir155hg	Mir155 host gene (non-protein coding)		100653389
2555.34	-0.507724	0.0355999	-14.2619	3.77784e-46	1.31744e-44	Mettl7a1	methyltransferase like 7A1		70152
5459.11	-0.402309	0.0282327	-14.2498	4.49852e-46	1.56679e-44	Zhx1	zinc fingers and homeoboxes 1		22770
2182.21	0.589456	0.04139	14.2415	5.0622e-46	1.76089e-44	Zfpm1	zinc finger protein, multitype 1		22761
5584.62	-0.387329	0.0271989	-14.2406	5.12701e-46	1.7812e-44	Micu1	mitochondrial calcium uptake 1		216001
1189.76	-0.79145	0.055587	-14.238	5.31935e-46	1.84571e-44	Slc16a10	solute carrier family 16 (monocarboxylic acid transporters), member 10	04974	72472
922.899	0.849871	0.0597171	14.2316	5.83295e-46	2.02138e-44	Tmeff2	transmembrane protein with EGF-like and two follistatin-like domains 2		56363
36002.7	0.370665	0.026055	14.2263	6.29612e-46	2.17917e-44	Col4a2	collagen, type IV, alpha 2	04510	12827
121210	-0.26912	0.0189296	-14.2168	7.20342e-46	2.49008e-44	Flna	filamin, alpha	04010	192176
11673.6	0.399411	0.0280981	14.2149	7.40744e-46	2.55741e-44	Cast	calpastatin		12380
15046.9	0.366409	0.0257838	14.2108	7.85335e-46	2.70799e-44	Itgav	integrin alpha V	04145	16410
230.77	1.9091	0.13436	14.2088	8.08061e-46	2.78289e-44	Tubb3	tubulin, beta 3 class III	04145	22152
7212.52	-0.947731	0.0667212	-14.2043	8.60993e-46	2.9615e-44	Stat1	signal transducer and activator of transcription 1	04062	20846
6126.15	0.448068	0.0315539	14.2001	9.14761e-46	3.14253e-44	Tkt	transketolase	00030	21881
544.623	-1.09347	0.077018	-14.1975	9.48945e-46	3.25593e-44	Pdgfd	platelet-derived growth factor, D polypeptide	04060	71785
1070.03	-0.788412	0.0555349	-14.1967	9.60171e-46	3.29037e-44	Pdzrn3	PDZ domain containing RING finger 3		55983
181.746	-1.93927	0.136623	-14.1943	9.93996e-46	3.40207e-44	Adh1	alcohol dehydrogenase 1 (class I)	00010	11522
793.3	-0.904973	0.0637834	-14.1882	1.08388e-45	3.70513e-44	Enpp5	ectonucleotide pyrophosphatase/phosphodiesterase 5		83965
251.634	-1.69656	0.119643	-14.1803	1.21391e-45	4.14452e-44	Sult1a1	sulfotransferase family 1A, phenol-preferring, member 1	00920	20887
19038.9	-0.275928	0.0194638	-14.1765	1.28063e-45	4.36693e-44	Parva	parvin, alpha	04510	57342
4104.43	-1.67604	0.118255	-14.1731	1.34397e-45	4.57728e-44	Adamts15	a disintegrin-like and metallopeptidase (reprolysin type) with thrombospondin type 1 motif, 15		235130
4785.57	-0.483789	0.0341682	-14.159	1.64277e-45	5.58804e-44	Fam43a	family with sequence similarity 43, member A		224093
11192.7	0.48631	0.0343516	14.1568	1.69447e-45	5.75682e-44	Ipo5	importin 5		70572
14776	-1.14317	0.0807801	-14.1516	1.82491e-45	6.1924e-44	Ifi203	interferon activated gene 203		15950
3045.42	0.508631	0.035957	14.1455	1.99035e-45	6.74551e-44	Gclm	glutamate-cysteine ligase, modifier subunit	00480	14630
215.525	1.83715	0.129909	14.1419	2.09541e-45	7.09289e-44	Aqp5	aquaporin 5	04970	11830
2831.21	0.502487	0.0355553	14.1326	2.39281e-45	8.08967e-44	Mxra7	matrix-remodelling associated 7		67622
4938.56	0.622385	0.0440545	14.1276	2.56672e-45	8.66707e-44	Pmaip1	phorbol-12-myristate-13-acetate-induced protein 1	04115	58801
3221.73	-0.510851	0.0361752	-14.1216	2.79599e-45	9.42974e-44	Abhd16a	abhydrolase domain containing 16A		193742
4364.97	-0.431552	0.0305604	-14.1213	2.80882e-45	9.46148e-44	Ppm1h	protein phosphatase 1H (PP2C domain containing)		319468
328.141	1.39381	0.0987313	14.1172	2.97728e-45	1.00168e-43	Syngr1	synaptogyrin 1		20972
2020.92	0.561807	0.0397969	14.1168	2.99088e-45	1.00503e-43	Bri3bp	Bri3 binding protein		76809
8824.79	0.346621	0.0245554	14.1159	3.03168e-45	1.0175e-43	Extl3	exostosin-like glycosyltransferase 3	00534	54616
132.413	2.51721	0.178353	14.1137	3.12837e-45	1.04869e-43	Ivl	involucrin		16447
181.806	2.10646	0.149284	14.1104	3.27608e-45	1.09687e-43	Wincr1	WNT induced non-coding RNA 1		100040617
5023.69	-0.501907	0.0356458	-14.0804	5.01427e-45	1.67681e-43	Trim12c	tripartite motif-containing 12C		319236
2940.63	-0.516566	0.0366979	-14.0761	5.32368e-45	1.77814e-43	Irf2	interferon regulatory factor 2		16363
3303.89	0.542342	0.0385318	14.0752	5.39829e-45	1.80088e-43	Snx30	sorting nexin family member 30		209131
4588.16	-0.499883	0.0355217	-14.0726	5.59797e-45	1.86525e-43	Steap4	STEAP family member 4		117167
2568.2	0.632762	0.0449793	14.0679	5.98607e-45	1.99217e-43	Zfp52	zinc finger protein 52		22710
124.712	2.63134	0.187355	14.0446	8.31118e-45	2.76264e-43	Atp1a3	ATPase, Na+/K+ transporting, alpha 3 polypeptide	04260	232975
14772.8	0.432434	0.0307931	14.0432	8.47867e-45	2.81494e-43	Mtpn	myotrophin		14489
6704.81	-0.474393	0.033794	-14.0378	9.15513e-45	3.03589e-43	Tln2	talin 2	04510	70549
37496.8	0.257674	0.0183649	14.0308	1.01035e-44	3.34637e-43	Slc7a2	solute carrier family 7 (cationic amino acid transporter, y+ system), member 2		11988
12376.6	0.334903	0.0239053	14.0095	1.3627e-44	4.50797e-43	Atp11a	ATPase, class VI, type 11A		50770
7596.42	-0.410732	0.0293204	-14.0084	1.38484e-44	4.57576e-43	Scara3	scavenger receptor class A, member 3		219151
5175.63	0.406857	0.0290484	14.0062	1.42888e-44	4.71564e-43	Atrn	attractin		11990
6313.32	-0.365841	0.0261223	-14.0049	1.45421e-44	4.79353e-43	Uvrag	UV radiation resistance associated gene		78610
125.795	-2.56115	0.182937	-14.0002	1.55503e-44	5.11975e-43	Cited4	Cbp/p300-interacting transactivator, with Glu/Asp-rich carboxy-terminal domain, 4		56222
1389.7	0.85562	0.0612139	13.9775	2.13731e-44	7.02849e-43	Socs3	suppressor of cytokine signaling 3	04120	12702
3883.06	-0.608751	0.0435692	-13.9721	2.30833e-44	7.58189e-43	Trim12a	tripartite motif-containing 12A		76681
3601.77	0.46095	0.0330094	13.9642	2.57823e-44	8.45837e-43	Rcn3	reticulocalbin 3, EF-hand calcium binding domain		52377
26412.3	-0.341531	0.0244782	-13.9525	3.03847e-44	9.95649e-43	Gpnmb	glycoprotein (transmembrane) nmb		93695
544.372	1.00213	0.0718653	13.9445	3.39684e-44	1.11176e-42
3447.09	0.496263	0.0356015	13.9394	3.65041e-44	1.19334e-42	2900026A02Rik	RIKEN cDNA 2900026A02 gene		243219
4887	0.488782	0.035072	13.9365	3.79996e-44	1.24077e-42	Acsl3	acyl-CoA synthetase long-chain family member 3	00071	74205
6769.13	-0.380859	0.0273283	-13.9364	3.80523e-44	1.24103e-42	Tef	thyrotroph embryonic factor		21685
2133.41	-0.547725	0.0393082	-13.9341	3.93026e-44	1.28029e-42	Ech1	enoyl coenzyme A hydratase 1, peroxisomal	04146	51798
1066.57	-0.899369	0.0645727	-13.928	4.28099e-44	1.39291e-42	Pdzd2	PDZ domain containing 2		68070
713.151	-0.891142	0.0639957	-13.925	4.46324e-44	1.4505e-42	Nudt13	nudix (nucleoside diphosphate linked moiety X)-type motif 13		67725
2277.99	-0.693067	0.049809	-13.9145	5.17299e-44	1.67919e-42	Mme	membrane metallo endopeptidase	04614	17380
4543.77	0.491039	0.0353309	13.8983	6.48726e-44	2.10335e-42	Retreg1	reticulophagy regulator 1		66270
25128.7	-0.282878	0.0203539	-13.8979	6.51844e-44	2.11098e-42	App	amyloid beta (A4) precursor protein	05010	11820
76629.7	-0.797272	0.0573694	-13.8972	6.59001e-44	2.13167e-42	Rnf213	ring finger protein 213		672511
181.038	1.99839	0.143989	13.8787	8.52296e-44	2.7537e-42	Atg9b	autophagy related 9B		213948
2230.03	-0.507879	0.0366148	-13.8709	9.50902e-44	3.06871e-42	Sdccag8	serologically defined colon cancer antigen 8		76816
3048.47	-0.545765	0.0393631	-13.8649	1.03405e-43	3.33317e-42	Pik3ip1	phosphoinositide-3-kinase interacting protein 1		216505
4634.88	-0.598497	0.0431774	-13.8613	1.08653e-43	3.49826e-42	Tap1	transporter 1, ATP-binding cassette, sub-family B (MDR/TAP)	02010	21354
4483.43	0.464538	0.0335435	13.8488	1.29302e-43	4.15824e-42	Junb	jun B proto-oncogene	04380	16477
18979.9	-0.322787	0.0233316	-13.8348	1.5726e-43	5.05149e-42	Ano6	anoctamin 6		105722
1841.01	-0.772198	0.0558344	-13.8301	1.67689e-43	5.38024e-42	Itga8	integrin alpha 8	04510	241226
3033.86	0.500559	0.0362105	13.8236	1.83696e-43	5.88698e-42	Ero1a	endoplasmic reticulum oxidoreductase 1 alpha	04141	50527
8517.25	0.383799	0.0277708	13.8203	1.92391e-43	6.1585e-42	Pxdn	peroxidasin		69675
1181.43	0.698676	0.0505864	13.8115	2.17153e-43	6.94312e-42	Steap1	six transmembrane epithelial antigen of the prostate 1		70358
4417.46	-0.441962	0.0320221	-13.8018	2.48689e-43	7.94226e-42	Cadm1	cell adhesion molecule 1	04514	54725
14934.2	0.409207	0.0296602	13.7965	2.6744e-43	8.53127e-42	Mast4	microtubule associated serine/threonine kinase family member 4		328329
8943	-0.394373	0.0286214	-13.7789	3.41228e-43	1.08601e-41	Gtf2i	general transcription factor II I	03022	14886
3040.3	0.469933	0.034105	13.779	3.40902e-43	1.08601e-41	Carmil1	capping protein regulator and myosin 1 linker 1		68732
755.998	-0.90492	0.0657643	-13.76	4.4325e-43	1.40838e-41	Foxp2	forkhead box P2		114142
757.65	1.22713	0.0891807	13.76	4.43536e-43	1.40838e-41	Gfod1	glucose-fructose oxidoreductase domain containing 1		328232
1012	0.793257	0.0576555	13.7586	4.5238e-43	1.43482e-41	Pdia5	protein disulfide isomerase associated 5		72599
4507.06	-1.72012	0.125146	-13.7449	5.46824e-43	1.73238e-41	Ifi206	interferon activated gene 206		102639543
3766.53	0.50268	0.036581	13.7416	5.72236e-43	1.81081e-41	Ell2	elongation factor for RNA polymerase II 2		192657
17898.1	0.370319	0.0269536	13.7391	5.91773e-43	1.8705e-41	Plin2	perilipin 2		11520
248.189	-1.79714	0.130815	-13.738	6.00956e-43	1.89736e-41	Ifi214	interferon activated gene 214		545384
227.827	1.74957	0.127416	13.7312	6.60569e-43	2.0832e-41	Ptprb	protein tyrosine phosphatase, receptor type, B	04520	19263
5153.85	0.377425	0.0274928	13.7281	6.88903e-43	2.17008e-41	Palm	paralemmin		18483
864.741	0.901598	0.0656853	13.726	7.09203e-43	2.23149e-41	Gcnt4	glucosaminyl (N-acetyl) transferase 4, core 2 (beta-1,6-N-acetylglucosaminyltransferase)	00512	218476
32693.8	0.256963	0.0187395	13.7124	8.55616e-43	2.68912e-41	Fgfr1	fibroblast growth factor receptor 1	04010	14182
3123.65	0.626758	0.0457101	13.7116	8.65519e-43	2.71716e-41	Tfrc	transferrin receptor	04144	22042
1048.27	0.933552	0.0681266	13.7032	9.71447e-43	3.04625e-41	Ntn4	netrin 4	04360	57764
422.214	1.18708	0.0866679	13.6969	1.05979e-42	3.31952e-41	Garem2	GRB2 associated regulator of MAPK1 subtype 2		242915
6045.44	0.478419	0.034934	13.6949	1.08859e-42	3.40587e-41	F2r	coagulation factor II (thrombin) receptor	04020	14062
2745.5	0.699886	0.0511108	13.6935	1.11046e-42	3.47037e-41	Dusp6	dual specificity phosphatase 6	04010	67603
1768.91	-0.684472	0.0499898	-13.6922	1.12988e-42	3.52709e-41	Ggact	gamma-glutamylamine cyclotransferase		223267
1284.64	0.751964	0.0549394	13.6871	1.21174e-42	3.77836e-41	Vegfc	vascular endothelial growth factor C	04060	22341
266.545	-1.60581	0.11738	-13.6804	1.32944e-42	4.1407e-41	Ifi209	interferon activated gene 209		236312
10501.6	-0.406651	0.0297468	-13.6704	1.52547e-42	4.74592e-41	Niban1	niban apoptosis regulator 1		63913
1273.18	-0.719698	0.0527284	-13.6492	2.0422e-42	6.34642e-41	Rgs3	regulator of G-protein signaling 3	04360	50780
8793.88	-0.401127	0.0293904	-13.6482	2.06847e-42	6.42084e-41	Chd9	chromodomain helicase DNA binding protein 9		109151
11546.1	-0.516006	0.0378284	-13.6407	2.29352e-42	7.11144e-41	Col6a2	collagen, type VI, alpha 2	04510	12834
786.131	-0.938417	0.0688247	-13.6349	2.48358e-42	7.69215e-41	Slc22a5	solute carrier family 22 (organic cation transporter), member 5		20520
2436.46	-0.606952	0.0445751	-13.6164	3.19991e-42	9.89969e-41	Deptor	DEP domain containing MTOR-interacting protein		97998
2055	0.623816	0.0458166	13.6155	3.2389e-42	1.00091e-40	Sephs2	selenophosphate synthetase 2	00450	20768
3598.3	-0.429097	0.0315352	-13.6069	3.64329e-42	1.12463e-40	Tiam2	T cell lymphoma invasion and metastasis 2	04062	24001
11683.1	-0.344475	0.0253188	-13.6055	3.71401e-42	1.14518e-40	Tug1	taurine upregulated gene 1		544752
2949.09	0.566815	0.0417004	13.5925	4.43367e-42	1.36556e-40	Gpr176	G protein-coupled receptor 176		381413
81.0472	3.39109	0.24953	13.5899	4.59799e-42	1.4146e-40	Prss46	protease, serine 46		74306
5820.95	0.507372	0.0373358	13.5894	4.62803e-42	1.42226e-40	Plk2	polo like kinase 2		20620
1503.49	0.639058	0.0470949	13.5696	6.06806e-42	1.86273e-40	Rnf19b	ring finger protein 19B		75234
84.0946	3.21615	0.237073	13.5661	6.36139e-42	1.95062e-40	Mcpt8	mast cell protease 8		17231
252.193	1.75165	0.129173	13.5605	6.86748e-42	2.10347e-40	Bex1	brain expressed X-linked 1		19716
1250.8	-0.824081	0.0607786	-13.5588	7.03231e-42	2.15158e-40
19440.2	0.34823	0.0256974	13.5512	7.79681e-42	2.38285e-40	Dab2	disabled 2, mitogen-responsive phosphoprotein	04144	13132
595.345	0.982437	0.0725729	13.5372	9.42641e-42	2.87771e-40	Nrg1	neuregulin 1	04012	211323
2305.49	0.527529	0.0390263	13.5173	1.23703e-41	3.77226e-40	Dyrk2	dual-specificity tyrosine-(Y)-phosphorylation regulated kinase 2		69181
6977.84	0.368355	0.0272555	13.5149	1.27758e-41	3.89162e-40	Myo1d	myosin ID		338367
5463.46	0.364061	0.0269446	13.5115	1.33826e-41	4.07198e-40	Cbl	Casitas B-lineage lymphoma	04012	12402
6615.24	-0.569849	0.0421766	-13.511	1.34629e-41	4.09193e-40	Isg15	ISG15 ubiquitin-like modifier	04622	100038882
2996.57	0.557474	0.041294	13.5001	1.5612e-41	4.73991e-40	Saa3	serum amyloid A 3		20210
4087.69	0.42924	0.0318405	13.4809	2.02492e-41	6.14108e-40	Slc44a2	solute carrier family 44, member 2		68682
24749.2	-0.320035	0.023748	-13.4763	2.15662e-41	6.53334e-40	Pcolce	procollagen C-endopeptidase enhancer protein		18542
822.94	0.920112	0.068339	13.4639	2.54958e-41	7.71532e-40	Trim16	tripartite motif-containing 16		94092
1136.93	0.754677	0.0561619	13.4375	3.64411e-41	1.10155e-39	Lama5	laminin, alpha 5	04510	16776
3020.48	-0.465989	0.0346804	-13.4366	3.68802e-41	1.11361e-39	Emc2	ER membrane protein complex subunit 2		66736
2097.6	0.548813	0.0408858	13.4231	4.42891e-41	1.33586e-39	Layn	layilin		244864
63657.9	0.297341	0.0221756	13.4085	5.39309e-41	1.62491e-39	Pabpc1	poly(A) binding protein, cytoplasmic 1	03013	18458
2285.11	0.535431	0.0399442	13.4045	5.69105e-41	1.71282e-39	Mthfd1l	methylenetetrahydrofolate dehydrogenase (NADP+ dependent) 1-like	00670	270685
1658.54	-0.709759	0.0529523	-13.4037	5.74963e-41	1.72857e-39	Dnhd1	dynein heavy chain domain 1		77505
8315.2	0.364989	0.0272497	13.3942	6.53357e-41	1.96213e-39	Mast2	microtubule associated serine/threonine kinase 2		17776
84.3766	3.27028	0.24422	13.3907	6.85295e-41	2.05581e-39	C430002N11Rik	RIKEN cDNA C430002N11 gene		319707
19808.9	-0.848609	0.0634541	-13.3736	8.62807e-41	2.58553e-39	Oasl2	2'-5' oligoadenylate synthetase-like 2		23962
14356.5	0.285876	0.0213809	13.3706	8.97748e-41	2.68732e-39	Rai14	retinoic acid induced 14		75646
5881.52	-0.402746	0.0301506	-13.3578	1.06664e-40	3.18943e-39	Sox9	SRY (sex determining region Y)-box 9		20682
980.222	0.850042	0.0636534	13.3542	1.11899e-40	3.34235e-39	Atp10d	ATPase, class V, type 10D		231287
3124.2	-0.477159	0.0357621	-13.3426	1.30863e-40	3.90461e-39	Zic5	zinc finger protein of the cerebellum 5		65100
1739.37	0.640548	0.0480101	13.3419	1.3201e-40	3.93459e-39
12018.8	0.31893	0.0239105	13.3385	1.38259e-40	4.11641e-39	Ski	ski sarcoma viral oncogene homolog (avian)		20481
3392.21	-0.470237	0.03526	-13.3363	1.42353e-40	4.23373e-39	Pals2	protein associated with LIN7 2, MAGUK family member		56524
19028.4	0.311187	0.0233448	13.33	1.54821e-40	4.5996e-39	Ptprs	protein tyrosine phosphatase, receptor type, S		19280
155.91	2.06592	0.15502	13.3268	1.61689e-40	4.79849e-39	Crct1	cysteine-rich C-terminal 1		74175
3081.81	-0.538296	0.0404156	-13.319	1.7946e-40	5.3202e-39	Kdm7a	lysine (K)-specific demethylase 7A		338523
589.916	-0.985015	0.073957	-13.3188	1.80095e-40	5.3333e-39	Ptprd	protein tyrosine phosphatase, receptor type, D		19266
867.063	-0.965299	0.0724825	-13.3177	1.82699e-40	5.40465e-39	Olfr56	olfactory receptor 56	04740	18356
482.654	1.0505	0.0789079	13.313	1.94606e-40	5.75075e-39	Dact1	dishevelled-binding antagonist of beta-catenin 1		59036
1203.38	0.690512	0.0518782	13.3103	2.01763e-40	5.95589e-39	Tmem38b	transmembrane protein 38B		52076
9798.51	-0.356943	0.0268398	-13.2991	2.34422e-40	6.91258e-39	Itga1	integrin alpha 1	04510	109700
2813.43	-0.471608	0.0354791	-13.2926	2.55661e-40	7.53086e-39	Ctnnal1	catenin (cadherin associated protein), alpha-like 1		54366
3355.98	-0.416875	0.0314555	-13.2529	4.34263e-40	1.27782e-38	Idh2	isocitrate dehydrogenase 2 (NADP+), mitochondrial	00020	269951
27724.1	0.282705	0.0213334	13.2518	4.40758e-40	1.29556e-38	Iqgap1	IQ motif containing GTPase activating protein 1	04520	29875
7746.26	-0.355536	0.0268593	-13.237	5.36654e-40	1.57576e-38	Parp8	poly (ADP-ribose) polymerase family, member 8		52552
824.579	0.788684	0.0596545	13.2209	6.64973e-40	1.95047e-38	Kcnn4	potassium intermediate/small conductance calcium-activated channel, subfamily N, member 4	04970	16534
6903.48	-0.39429	0.0298248	-13.2202	6.71007e-40	1.96609e-38	Efnb2	ephrin B2	04360	13642
3877.81	0.474616	0.0360201	13.1764	1.19934e-39	3.51042e-38	Sema5a	sema domain, seven thrombospondin repeats (type 1 and type 1-like), transmembrane domain (TM) and short cytoplasmic domain, (semaphorin) 5A	04360	20356
12524.4	0.414567	0.0314647	13.1756	1.21251e-39	3.54521e-38	Nap1l1	nucleosome assembly protein 1-like 1		53605
2575.62	0.565382	0.04294	13.1668	1.36263e-39	3.97993e-38	Ankrd13b	ankyrin repeat domain 13b		268445
1155.09	0.692407	0.0526273	13.1568	1.55534e-39	4.53803e-38	Ubald2	UBA-like domain containing 2		319370
695.663	1.02576	0.078041	13.1439	1.84469e-39	5.37659e-38	Ttc9	tetratricopeptide repeat domain 9		69480
12887.8	0.280419	0.0213654	13.1249	2.36969e-39	6.8995e-38	Ltbp3	latent transforming growth factor beta binding protein 3		16998
13251.3	-0.412499	0.0314804	-13.1034	3.15033e-39	9.16275e-38	Zfhx4	zinc finger homeodomain 4		80892
1570.72	0.588808	0.044942	13.1015	3.22731e-39	9.3768e-38	Mn1	meningioma 1		433938
4492.02	-0.427354	0.0326207	-13.1007	3.26263e-39	9.4695e-38	Peg10	paternally expressed 10		170676
4460.24	-0.40627	0.0310127	-13.1001	3.28841e-39	9.53432e-38	Rgmb	repulsive guidance molecule family member B		68799
4190.54	0.519714	0.0396795	13.0978	3.38964e-39	9.81754e-38	Fam102b	family with sequence similarity 102, member B		329739
4292.34	0.547643	0.0418285	13.0926	3.63013e-39	1.05031e-37	Rnf11	ring finger protein 11		29864
2114.04	0.67246	0.051387	13.0862	3.94937e-39	1.14148e-37	Sh3bgrl2	SH3 domain binding glutamic acid-rich protein like 2		212531
239.213	1.60452	0.122649	13.0822	4.16333e-39	1.20207e-37	Apob	apolipoprotein B	04975	238055
288.033	1.43399	0.109619	13.0816	4.19704e-39	1.21054e-37	Lrp2	low density lipoprotein receptor-related protein 2	04340	14725
6442.87	-0.400843	0.0306444	-13.0804	4.25936e-39	1.22724e-37	Slc22a23	solute carrier family 22, member 23		73102
3135.12	0.515617	0.039427	13.0778	4.41182e-39	1.26984e-37	Gys1	glycogen synthase 1, muscle	00500	14936
4185.7	0.481109	0.0368036	13.0723	4.73845e-39	1.36244e-37	Utp14b	UTP14B small subunit processome component	03008	195434
1933.7	-2.14651	0.164441	-13.0534	6.08096e-39	1.74664e-37	Ifi213	interferon activated gene 213		623121
4530.21	0.410936	0.0314836	13.0524	6.16015e-39	1.76755e-37	Socs5	suppressor of cytokine signaling 5	04630	56468
4518.16	0.928017	0.0711049	13.0514	6.2411e-39	1.78892e-37	Arl4c	ADP-ribosylation factor-like 4C		320982
1086.98	0.698986	0.053592	13.0427	6.98942e-39	2.00134e-37	Cd276	CD276 antigen	04514	102657
209.629	-1.58381	0.121725	-13.0114	1.05381e-38	3.01435e-37	Gm12153	predicted gene 12153		102638460
338.763	1.23537	0.0949576	13.0097	1.07786e-38	3.07995e-37	Bdkrb2	bradykinin receptor, beta 2	04020	12062
5694.85	0.366502	0.028173	13.009	1.08801e-38	3.10577e-37	Smurf1	SMAD specific E3 ubiquitin protein ligase 1	04120	75788
126.493	2.45037	0.188501	12.9993	1.23486e-38	3.52134e-37	Tnip3	TNFAIP3 interacting protein 3		414084
14601.3	-0.307076	0.0236346	-12.9926	1.34735e-38	3.83813e-37	Cep170	centrosomal protein 170		545389
18061.7	0.352223	0.0271203	12.9874	1.44241e-38	4.10472e-37	Itga5	integrin alpha 5 (fibronectin receptor alpha)	04145	16402
2623.47	0.479337	0.0369165	12.9844	1.50092e-38	4.26684e-37	Clcf1	cardiotrophin-like cytokine factor 1	04060	56708
3288.91	-0.430157	0.0331322	-12.9831	1.52641e-38	4.33484e-37	Rnf114	ring finger protein 114		81018
1516.83	0.638332	0.0492217	12.9685	1.8459e-38	5.2368e-37	Nes	nestin		18008
13581.3	-0.882325	0.0680685	-12.9623	2.00144e-38	5.67224e-37	Trim30a	tripartite motif-containing 30A		20128
2703.41	0.451127	0.0348191	12.9563	2.16451e-38	6.12812e-37	Me1	malic enzyme 1, NADP(+)-dependent, cytosolic	00620	17436
214.792	1.53559	0.118531	12.9552	2.19613e-38	6.2113e-37	Cxcr6	chemokine (C-X-C motif) receptor 6	04060	80901
19421.4	0.333657	0.0257732	12.9459	2.4784e-38	7.0025e-37	Tjp1	tight junction protein 1	04520	21872
1917.97	0.530486	0.0410394	12.9263	3.20051e-38	9.03354e-37	Rab32	RAB32, member RAS oncogene family		67844
2793.49	-0.471811	0.0365276	-12.9166	3.62987e-38	1.0235e-36	Vgll4	vestigial like family member 4		232334
294.097	1.31758	0.102026	12.9141	3.74692e-38	1.05543e-36
2162.44	0.555177	0.0430022	12.9104	3.93004e-38	1.10588e-36	Slc7a6	solute carrier family 7 (cationic amino acid transporter, y+ system), member 6		330836
2311.78	-0.587631	0.045521	-12.909	4.00445e-38	1.12568e-36	Gli2	GLI-Kruppel family member GLI2	04340	14633
249.615	-1.38728	0.107492	-12.9059	4.16789e-38	1.17043e-36	Nwd1	NACHT and WD repeat domain containing 1		319555
498.442	-1.02989	0.0798387	-12.8997	4.5206e-38	1.2682e-36	Clec9a	C-type lectin domain family 9, member a		232414
9266.61	-0.885491	0.0687239	-12.8848	5.48355e-38	1.53678e-36	Ifih1	interferon induced with helicase C domain 1	04622	71586
1233.2	-0.637832	0.0495506	-12.8723	6.4426e-38	1.80373e-36	Pcbp3	poly(rC) binding protein 3		59093
439.035	1.05718	0.0821351	12.8712	6.539e-38	1.82887e-36	Adcy7	adenylate cyclase 7	00230	11513
1932.8	-0.587831	0.0456738	-12.8702	6.62439e-38	1.85088e-36	Fntb	farnesyltransferase, CAAX box, beta		110606
169.518	-1.79858	0.139751	-12.8699	6.64978e-38	1.85611e-36	Rgs2	regulator of G-protein signaling 2		19735
4369.19	-0.427859	0.033285	-12.8544	8.12332e-38	2.26512e-36	Erap1	endoplasmic reticulum aminopeptidase 1		80898
835.439	-0.879228	0.068405	-12.8533	8.24478e-38	2.29668e-36
903.468	0.906107	0.0705047	12.8517	8.41229e-38	2.34098e-36	Ereg	epiregulin	04012	13874
1790.8	-0.561751	0.043729	-12.8462	9.03414e-38	2.51151e-36	Il11ra1	interleukin 11 receptor, alpha chain 1	04060	16157
2356.88	0.477282	0.0371553	12.8456	9.10327e-38	2.52819e-36	Shc2	SHC (Src homology 2 domain containing) transforming protein 2	04012	216148
425.013	1.07839	0.0839808	12.8409	9.67752e-38	2.68229e-36	Tspan7	tetraspanin 7		21912
1841.15	0.540616	0.0421011	12.8409	9.67532e-38	2.68229e-36	Plekha1	pleckstrin homology domain containing, family A (phosphoinositide binding specific) member 1		101476
6198.5	0.349364	0.0272235	12.8332	1.06885e-37	2.95953e-36	Epb41l3	erythrocyte membrane protein band 4.1 like 3	04530	13823
4524.04	0.383768	0.029933	12.8209	1.25267e-37	3.46506e-36	Rps6ka3	ribosomal protein S6 kinase polypeptide 3	04010	110651
4032.53	-0.385934	0.0301062	-12.8191	1.2818e-37	3.54209e-36	Arsb	arylsulfatase B	00531	11881
12208.7	-0.29751	0.0232219	-12.8116	1.4118e-37	3.89744e-36	Acap2	ArfGAP with coiled-coil, ankyrin repeat and PH domains 2	04144	78618
243.18	1.50454	0.117576	12.7963	1.71841e-37	4.73915e-36	Igsf11	immunoglobulin superfamily, member 11		207683
4348.14	0.402782	0.0315082	12.7834	2.02949e-37	5.59149e-36	Trib2	tribbles pseudokinase 2		217410
1036.02	0.710748	0.0557175	12.7563	2.87653e-37	7.91733e-36	Cdk18	cyclin-dependent kinase 18		18557
384.585	-1.45517	0.114167	-12.746	3.28067e-37	9.0207e-36	Rbm47	RNA binding motif protein 47		245945
1697.01	0.563074	0.0441893	12.7423	3.44019e-37	9.44994e-36	Ap1s2	adaptor-related protein complex 1, sigma 2 subunit	04142	108012
1781.56	0.609362	0.0478239	12.7418	3.46403e-37	9.50601e-36	Rnf149	ring finger protein 149		67702
3281.6	0.466642	0.0366289	12.7397	3.55731e-37	9.74267e-36	Adamtsl3	ADAMTS-like 3		269959
10034.2	-0.324409	0.0254643	-12.7398	3.55463e-37	9.74267e-36	Myl6	myosin, light polypeptide 6, alkali, smooth muscle and non-muscle	04270	17904
13688.4	-0.311224	0.0244518	-12.728	4.13189e-37	1.13051e-35	Arhgap31	Rho GTPase activating protein 31		12549
771.662	0.804477	0.0632234	12.7243	4.33096e-37	1.18381e-35	Pcdh1	protocadherin 1		75599
97.03	2.59878	0.204248	12.7237	4.36841e-37	1.19287e-35	Kcnk12	potassium channel, subfamily K, member 12		210741
475.825	-1.16683	0.0917756	-12.714	4.94493e-37	1.34897e-35	Gm18301	transmembrane protein 209 pseudogene		100416883
562.5	1.02392	0.0805614	12.7099	5.21343e-37	1.42081e-35	Prg4	proteoglycan 4 (megakaryocyte stimulating factor, articular superficial zone protein)		96875
3097.23	0.499557	0.039336	12.6998	5.93157e-37	1.61494e-35	Ppp1r14b	protein phosphatase 1, regulatory inhibitor subunit 14B		18938
13105.9	-0.275476	0.0217128	-12.6873	6.95539e-37	1.89182e-35	Exoc4	exocyst complex component 4	04530	20336
1212.34	0.648315	0.051111	12.6845	7.21165e-37	1.9596e-35	Pla2g7	phospholipase A2, group VII (platelet-activating factor acetylhydrolase, plasma)	00565	27226
828.114	-0.807878	0.0636976	-12.683	7.34342e-37	1.99345e-35	Wnk4	WNK lysine deficient protein kinase 4		69847
11978.4	-1.28332	0.101206	-12.6803	7.6028e-37	2.06184e-35	Ifit2	interferon-induced protein with tetratricopeptide repeats 2		15958
1533.46	0.588196	0.0464232	12.6703	8.63749e-37	2.34015e-35	Apbb1ip	amyloid beta (A4) precursor protein-binding, family B, member 1 interacting protein		54519
142.482	-2.11598	0.167136	-12.6602	9.82379e-37	2.65895e-35	Zfp711	zinc finger protein 711		245595
798.396	-0.803864	0.0636634	-12.6268	1.50293e-36	4.06392e-35	Arsj	arylsulfatase J		271970
206.266	1.89089	0.149948	12.6103	1.85219e-36	5.00344e-35	Add2	adducin 2 (beta)		11519
2955.41	-0.477744	0.0378869	-12.6097	1.86596e-36	5.03573e-35	Phkb	phosphorylase kinase beta	04020	102093
4105.49	0.432065	0.0343099	12.593	2.3068e-36	6.21937e-35	C77080	expressed sequence C77080		97130
366.536	-1.20493	0.0957309	-12.5867	2.50019e-36	6.73422e-35
8114.4	0.310952	0.024717	12.5805	2.70376e-36	7.27544e-35	Acaca	acetyl-Coenzyme A carboxylase alpha	00061	107476
1356.47	0.677754	0.0538923	12.5761	2.85817e-36	7.68348e-35	Nmnat2	nicotinamide nucleotide adenylyltransferase 2	00760	226518
2324.11	-0.520932	0.0414427	-12.5699	3.09008e-36	8.29885e-35	Mafb	v-maf musculoaponeurotic fibrosarcoma oncogene family, protein B (avian)		16658
9504.47	-0.353276	0.0281372	-12.5555	3.70883e-36	9.95094e-35	Ctdsp1	CTD (carboxy-terminal domain, RNA polymerase II, polypeptide A) small phosphatase 1		227292
7627.2	-0.320871	0.0255602	-12.5535	3.80107e-36	1.01886e-34	Tspan5	tetraspanin 5		56224
5641.9	0.420829	0.033536	12.5486	4.04811e-36	1.08402e-34	Dtx4	deltex 4, E3 ubiquitin ligase	04330	207521
11900.9	-0.300371	0.0239517	-12.5407	4.47187e-36	1.19635e-34	Tut7	terminal uridylyl transferase 7		214290
4824.26	-0.483966	0.0386317	-12.5277	5.26727e-36	1.40777e-34	Xaf1	XIAP associated factor 1		327959
346.884	-1.28217	0.102364	-12.5256	5.40746e-36	1.44385e-34	Sybu	syntabulin (syntaxin-interacting)		319613
2297.08	-0.502188	0.040121	-12.5168	6.03904e-36	1.61094e-34
5361.91	-0.371531	0.0297167	-12.5024	7.24051e-36	1.92957e-34	Itprid2	ITPR interacting domain containing 2		70599
3011.12	-0.453811	0.0362992	-12.5019	7.28497e-36	1.93955e-34	Slc38a7	solute carrier family 38, member 7		234595
4506.68	0.371665	0.0297317	12.5006	7.40629e-36	1.96996e-34	Ttll12	tubulin tyrosine ligase-like family, member 12		223723
5266.58	-0.335803	0.0268729	-12.496	7.85058e-36	2.08613e-34	Agpat3	1-acylglycerol-3-phosphate O-acyltransferase 3	00561	28169
2217.08	0.516157	0.0413129	12.4938	8.06594e-36	2.1413e-34	Ppp1r15a	protein phosphatase 1, regulatory subunit 15A	04141	17872
271.101	1.38573	0.110921	12.4929	8.16686e-36	2.16602e-34	Klhl30	kelch-like 30		70788
1436.67	-0.68551	0.0549331	-12.479	9.72151e-36	2.57587e-34	Tnfrsf19	tumor necrosis factor receptor superfamily, member 19	04060	29820
11364.8	-0.300822	0.0241131	-12.4755	1.01572e-35	2.68875e-34	Ppp1r12a	protein phosphatase 1, regulatory subunit 12A	04270	17931
3476.69	-0.50959	0.040865	-12.4701	1.08712e-35	2.875e-34	Srf	serum response factor	04010	20807
3222.94	-0.420023	0.0336913	-12.4668	1.13293e-35	2.9933e-34	Aox1	aldehyde oxidase 1	00280	11761
682.37	0.894167	0.0718084	12.4521	1.36177e-35	3.59448e-34	Adssl1	adenylosuccinate synthetase like 1	00230	11565
5053.85	-0.443115	0.0355989	-12.4474	1.44418e-35	3.80838e-34	Myl9	myosin, light polypeptide 9, regulatory	04270	98932
2263.91	-0.495044	0.0397781	-12.4451	1.48649e-35	3.91622e-34	Telo2	telomere maintenance 2		71718
1222.25	0.712419	0.0572562	12.4427	1.53325e-35	4.03556e-34	Dhrs3	dehydrogenase/reductase (SDR family) member 3	00830	20148
5037.26	0.380391	0.030576	12.4409	1.56825e-35	4.12376e-34	Mdfic	MyoD family inhibitor domain containing		16543
18341.7	0.309791	0.0249122	12.4353	1.6812e-35	4.41658e-34	Ncor2	nuclear receptor co-repressor 2	04330	20602
3812.93	0.505936	0.0407	12.4309	1.77723e-35	4.66443e-34	Nupr1	nuclear protein transcription regulator 1		56312
276.07	1.2531	0.100813	12.4299	1.79958e-35	4.71861e-34	Mfap3l	microfibrillar-associated protein 3-like		71306
2627.19	0.503279	0.0404925	12.4289	1.82023e-35	4.76824e-34	Fosl1	fos-like antigen 1	04310	14283
370.725	1.14622	0.0923077	12.4174	2.10211e-35	5.50144e-34	Grik2	glutamate receptor, ionotropic, kainate 2 (beta 2)	04080	14806
1197.82	0.643093	0.0518077	12.4131	2.21953e-35	5.80325e-34	Xylt1	xylosyltransferase 1	00532	233781
5361.42	0.36198	0.0291814	12.4045	2.47113e-35	6.45502e-34	Zc2hc1a	zinc finger, C2HC-type containing 1A		67306
672.42	-1.02473	0.0826866	-12.3929	2.8539e-35	7.44784e-34	Nmi	N-myc (and STAT) interactor		64685
1053.28	-0.718028	0.0579647	-12.3873	3.06104e-35	7.98089e-34	Calhm5	calcium homeostasis modulator family member 5		103511
522.875	0.942195	0.0761062	12.38	3.35318e-35	8.73434e-34	Rbpms2	RNA binding protein with multiple splicing 2		71973
2934.62	0.45241	0.0365589	12.3748	3.57628e-35	9.30672e-34	Acvr1	activin A receptor, type 1	04060	11477
897.03	-0.720364	0.0582186	-12.3734	3.63953e-35	9.46243e-34	Cdhr1	cadherin-related family member 1		170677
12307.3	-1.02548	0.0829053	-12.3692	3.8341e-35	9.95896e-34	Ifi44	interferon-induced protein 44		99899
11679.3	-0.385374	0.0311713	-12.3631	4.13865e-35	1.07399e-33	Nbl1	NBL1, DAN family BMP antagonist		17965
4849.58	0.384495	0.0311174	12.3562	4.50712e-35	1.16852e-33	Col4a5	collagen, type IV, alpha 5	04510	12830
6900.1	-0.370464	0.0299857	-12.3547	4.59504e-35	1.1902e-33	Ank2	ankyrin 2, brain		109676
727.234	-0.816729	0.0661658	-12.3437	5.26994e-35	1.36373e-33	Cngb1	cyclic nucleotide gated channel beta 1	04740	333329
4360.88	0.465857	0.037747	12.3416	5.40903e-35	1.39842e-33	Bag1	BCL2-associated athanogene 1	04141	12017
611.031	0.841337	0.0681932	12.3376	5.68505e-35	1.46841e-33	Rab15	RAB15, member RAS oncogene family		104886
2463.96	0.479339	0.0388758	12.33	6.24355e-35	1.61116e-33	P3h1	prolyl 3-hydroxylase 1		56401
873.111	-0.782602	0.0634791	-12.3285	6.36205e-35	1.64021e-33	F8	coagulation factor VIII	04610	14069
2451.73	-0.481878	0.0390988	-12.3246	6.6765e-35	1.71968e-33	Tap2	transporter 2, ATP-binding cassette, sub-family B (MDR/TAP)	02010	21355
5595.57	-0.320891	0.026037	-12.3244	6.69142e-35	1.72192e-33	Dzip1	DAZ interacting protein 1		66573
4031.15	0.593912	0.0481907	12.3242	6.70988e-35	1.72507e-33	Unc5c	unc-5 netrin receptor C	04360	22253
2598.37	-0.49804	0.0404123	-12.324	6.72944e-35	1.72849e-33	Inpp1	inositol polyphosphate-1-phosphatase	00562	16329
1496.72	-0.642002	0.0521288	-12.3157	7.45633e-35	1.91342e-33	Pcca	propionyl-Coenzyme A carboxylase, alpha polypeptide	00280	110821
190.484	-1.70541	0.138619	-12.3029	8.7423e-35	2.24135e-33	Cyp4a12b	cytochrome P450, family 4, subfamily a, polypeptide 12B	00071	13118
13364.4	0.338254	0.027518	12.2921	9.9898e-35	2.55881e-33	Sdc2	syndecan 2	04512	15529
6895.06	-0.343787	0.0279794	-12.2872	1.06152e-34	2.7165e-33	Vps13a	vacuolar protein sorting 13A		271564
7292.09	0.450226	0.0366429	12.2868	1.06601e-34	2.72547e-33	Txnrd1	thioredoxin reductase 1	00240	50493
3637.28	-0.422531	0.0344043	-12.2813	1.14118e-34	2.91496e-33	Kank1	KN motif and ankyrin repeat domains 1		107351
3672.63	-0.412179	0.0336092	-12.2639	1.41556e-34	3.61249e-33	Ttyh3	tweety family member 3		78339
587.626	-1.11278	0.0908298	-12.2512	1.6546e-34	4.21862e-33
6075.96	0.379681	0.0310048	12.2459	1.767e-34	4.50105e-33	Arhgef5	Rho guanine nucleotide exchange factor (GEF) 5		54324
2198.04	-1.21992	0.0996976	-12.2362	1.99025e-34	5.06507e-33	Mx2	MX dynamin-like GTPase 2		17858
7832.26	-0.901898	0.0737508	-12.229	2.17645e-34	5.53387e-33	Tor3a	torsin family 3, member A		30935
383.933	-1.09435	0.0895871	-12.2155	2.57005e-34	6.52863e-33
6239.4	0.36387	0.0298399	12.1941	3.3429e-34	8.48409e-33	Pde4dip	phosphodiesterase 4D interacting protein (myomegalin)		83679
2370.15	0.473997	0.0388902	12.1881	3.59727e-34	9.12133e-33	Cdk17	cyclin-dependent kinase 17		237459
2935.68	0.452141	0.0371023	12.1863	3.67562e-34	9.31146e-33	Egln1	egl-9 family hypoxia-inducible factor 1	05200	112405
7522.89	0.289249	0.023748	12.1799	3.97703e-34	1.00658e-32	Ankrd50	ankyrin repeat domain 50		99696
16160.4	0.377795	0.0310201	12.179	4.01981e-34	1.01648e-32	Eef1g	eukaryotic translation elongation factor 1 gamma		67160
82.0513	2.5266	0.207459	12.1788	4.03258e-34	1.01878e-32	4931406B18Rik	RIKEN cDNA 4931406B18 gene		74054
10103.1	0.344718	0.0283129	12.1753	4.20966e-34	1.06255e-32	Tceal9	transcription elongation factor A like 9		22381
6809.92	0.428699	0.0352145	12.174	4.27858e-34	1.07896e-32	Vgll3	vestigial like family member 3		73569
1262.41	-0.61499	0.0505247	-12.1721	4.37869e-34	1.1032e-32	Adam33	a disintegrin and metallopeptidase domain 33		110751
989.608	-0.762551	0.0626576	-12.1701	4.48421e-34	1.12876e-32	Trpv2	transient receptor potential cation channel, subfamily V, member 2		22368
1226.49	0.75984	0.0624396	12.1692	4.53541e-34	1.14061e-32	Tmem200a	transmembrane protein 200A		77220
45037.8	0.282018	0.0231793	12.1668	4.67156e-34	1.17378e-32	Hsp90ab1	heat shock protein 90 alpha (cytosolic), class B member 1	04141	15516
411.958	-1.31284	0.107919	-12.165	4.77345e-34	1.1983e-32	Isl1	ISL1 transcription factor, LIM/homeodomain		16392
490.99	-1.00066	0.0822741	-12.1625	4.92509e-34	1.23524e-32	Spats2l	spermatogenesis associated, serine-rich 2-like		67198
6107.07	0.325125	0.02674	12.1588	5.15316e-34	1.29127e-32	Pcyox1	prenylcysteine oxidase 1		66881
1029	0.688722	0.0566656	12.1541	5.4526e-34	1.36507e-32
6612.8	-0.975027	0.0802229	-12.154	5.46438e-34	1.36679e-32	Gbp7	guanylate binding protein 7		229900
3035.08	-0.479879	0.0394842	-12.1537	5.48309e-34	1.37023e-32	Mylip	myosin regulatory light chain interacting protein		218203
16647.3	-0.744031	0.0612194	-12.1535	5.49437e-34	1.37181e-32	Znfx1	zinc finger, NFX1-type containing 1		98999
2055.51	-0.575191	0.0473306	-12.1526	5.55535e-34	1.38578e-32	Fhl1	four and a half LIM domains 1		14199
10326.6	0.312439	0.0257098	12.1525	5.56151e-34	1.38607e-32	Mt1	metallothionein 1		17748
10529.8	-0.29528	0.0243011	-12.1509	5.67282e-34	1.41254e-32	Tanc1	tetratricopeptide repeat, ankyrin repeat and coiled-coil containing 1		66860
2086.03	0.502955	0.0414649	12.1297	7.35413e-34	1.82955e-32	Ak2	adenylate kinase 2	00230	11637
8658.32	0.326995	0.0269874	12.1166	8.62651e-34	2.14416e-32	Smarcc1	SWI/SNF related, matrix associated, actin dependent regulator of chromatin, subfamily c, member 1		20588
4443.09	0.387338	0.0319686	12.1162	8.66792e-34	2.15252e-32	Abhd5	abhydrolase domain containing 5		67469
4912.01	0.352872	0.0291453	12.1073	9.65731e-34	2.39607e-32	Zxdc	ZXD family zinc finger C		80292
278.024	-1.2043	0.0996498	-12.0853	1.263e-33	3.13083e-32	Sox2	SRY (sex determining region Y)-box 2		20674
228.629	1.41831	0.117383	12.0827	1.30324e-33	3.22767e-32	Tnfsf9	tumor necrosis factor (ligand) superfamily, member 9	04060	21950
83.9333	2.76452	0.229217	12.0607	1.70303e-33	4.21406e-32	Igf1	insulin-like growth factor 1	04114	16000
289.026	1.30147	0.107966	12.0545	1.8365e-33	4.54026e-32	Dsp	desmoplakin	05412	109620
9574.24	-0.407049	0.033794	-12.045	2.06093e-33	5.09055e-32	Nampt	nicotinamide phosphoribosyltransferase	00760	59027
1828.52	-0.613014	0.0508972	-12.0442	2.08203e-33	5.13808e-32	Tent5b	terminal nucleotidyltransferase 5B		100342
14465.2	0.313356	0.0260495	12.0293	2.49305e-33	6.14692e-32	Rtn4	reticulon 4		68585
12688.6	-0.352493	0.0293044	-12.0287	2.5109e-33	6.18544e-32	Ascc3	activating signal cointegrator 1 complex subunit 3		77987
408.709	-0.993822	0.0826383	-12.0262	2.58896e-33	6.37206e-32	Tox	thymocyte selection-associated high mobility group box		252838
9084.49	0.309098	0.0257037	12.0254	2.6133e-33	6.42625e-32	Inppl1	inositol polyphosphate phosphatase-like 1	00562	16332
3551.08	0.421521	0.0350561	12.0242	2.65238e-33	6.51657e-32	Slc16a1	solute carrier family 16 (monocarboxylic acid transporters), member 1		20501
1733.74	-0.627137	0.0521615	-12.023	2.69068e-33	6.60481e-32	Apba1	amyloid beta (A4) precursor protein binding, family A, member 1		319924
3574.75	-0.398784	0.033195	-12.0134	3.02203e-33	7.41159e-32	Mapre2	microtubule-associated protein, RP/EB family, member 2		212307
377.792	-1.17978	0.0982821	-12.004	3.38686e-33	8.299e-32	Kcnh4	potassium voltage-gated channel, subfamily H (eag-related), member 4		380728
1975.97	0.620654	0.0517375	11.9962	3.71856e-33	9.10373e-32	Cebpb	CCAAT/enhancer binding protein (C/EBP), beta		12608
200.358	1.4768	0.123195	11.9875	4.13402e-33	1.01119e-31	Fstl3	follistatin-like 3		83554
2617.74	-0.631923	0.0527248	-11.9853	4.24218e-33	1.03673e-31	Sp140	Sp140 nuclear body protein		434484
9305.16	0.328164	0.0273837	11.9839	4.31447e-33	1.05347e-31	Pea15a	proliferation and apoptosis adaptor protein 15A		18611
4456.65	0.386745	0.0322823	11.9801	4.519e-33	1.10244e-31	Golim4	golgi integral membrane protein 4		73124
1144.39	0.621707	0.0519501	11.9674	5.26706e-33	1.2838e-31	Btbd11	BTB (POZ) domain containing 11		74007
95.4411	-2.38281	0.199145	-11.9652	5.40737e-33	1.31684e-31	Xpnpep2	X-prolyl aminopeptidase (aminopeptidase P) 2, membrane-bound	04974	170745
2412.09	-0.483002	0.040393	-11.9576	5.92693e-33	1.4421e-31	Jag1	jagged 1	04330	16449
445.928	1.11636	0.0934811	11.9421	7.14073e-33	1.73591e-31	Hp	haptoglobin		15439
204.371	-1.52114	0.127379	-11.9418	7.16365e-33	1.73995e-31	Il15ra	interleukin 15 receptor, alpha chain	04060	16169
1613.53	-0.533064	0.0446732	-11.9325	8.01051e-33	1.94394e-31	Arhgap18	Rho GTPase activating protein 18		73910
1447.64	-0.602621	0.0505564	-11.9198	9.33615e-33	2.26365e-31	Asb13	ankyrin repeat and SOCS box-containing 13		142688
8415.45	-0.359689	0.0301897	-11.9143	9.97407e-33	2.4162e-31	S100a10	S100 calcium binding protein A10 (calpactin)		20194
820.298	0.750521	0.062995	11.914	1.00078e-32	2.42226e-31
34550.6	0.321409	0.0269873	11.9097	1.05411e-32	2.5491e-31	Gapdh	glyceraldehyde-3-phosphate dehydrogenase	00010	14433
10643.1	-0.322323	0.0270817	-11.9019	1.15727e-32	2.79613e-31	Grb10	growth factor receptor bound protein 10		14783
2461.77	0.488537	0.0410597	11.8982	1.20913e-32	2.91888e-31	Zfand2a	zinc finger, AN1-type domain 2A		100494
7452.09	0.388588	0.0326874	11.888	1.3664e-32	3.29566e-31	Ybx3	Y box protein 3	04530	56449
506.445	-0.98902	0.0832044	-11.8866	1.38912e-32	3.34755e-31
2735.84	0.412479	0.0347046	11.8854	1.40895e-32	3.39239e-31	Lrig3	leucine-rich repeats and immunoglobulin-like domains 3		320398
5468.3	0.347417	0.0292328	11.8845	1.42492e-32	3.42786e-31	Fgf7	fibroblast growth factor 7	04010	14178
3541.78	0.419701	0.0353368	11.8772	1.5553e-32	3.73825e-31	Tcp11l1	t-complex 11 like 1		320554
4657.7	0.375314	0.0316025	11.8761	1.57524e-32	3.78289e-31	Mapkapk2	MAP kinase-activated protein kinase 2	04010	17164
3475.98	-0.421727	0.0355597	-11.8597	1.9171e-32	4.59988e-31	Ppm1l	protein phosphatase 1 (formerly 2C)-like		242083
84.4616	2.89324	0.243959	11.8595	1.92081e-32	4.6048e-31	Lgr6	leucine-rich repeat-containing G protein-coupled receptor 6		329252
8069.94	-0.311039	0.0262558	-11.8465	2.2438e-32	5.37444e-31	Dapk1	death associated protein kinase 1	05200	69635
2712.42	-0.456331	0.0385434	-11.8394	2.44205e-32	5.84426e-31	Slc31a2	solute carrier family 31, member 2		20530
1934.28	-0.519147	0.0438608	-11.8362	2.53598e-32	6.06379e-31
20651	0.302103	0.0255312	11.8327	2.64464e-32	6.31816e-31	Ccnd1	cyclin D1	04110	12443
839.31	-0.835999	0.070668	-11.83	2.73293e-32	6.52347e-31	Fam13a	family with sequence similarity 13, member A		58909
1323.73	0.694687	0.0587887	11.8167	3.20123e-32	7.6347e-31
563.384	-1.00923	0.0854133	-11.8158	3.23454e-32	7.70751e-31	Crocc2	ciliary rootlet coiled-coil, rootletin family member 2		381284
1120.52	-0.613433	0.0520237	-11.7914	4.32211e-32	1.02902e-30	Plekhg1	pleckstrin homology domain containing, family G (with RhoGef domain) member 1		213783
1101.6	0.653649	0.0554421	11.7897	4.40854e-32	1.04869e-30	Pim3	proviral integration site 3		223775
7386.46	-0.332646	0.0282197	-11.7877	4.51525e-32	1.07316e-30	Mxd4	Max dimerization protein 4		17122
5566.44	-0.349763	0.0296752	-11.7863	4.59015e-32	1.09002e-30	Elovl5	ELOVL family member 5, elongation of long chain fatty acids (yeast)	01040	68801
7781.14	0.432434	0.0366991	11.7832	4.76245e-32	1.12997e-30	Fbln5	fibulin 5		23876
982.631	-0.746612	0.0634626	-11.7646	5.93984e-32	1.40812e-30	Ctso	cathepsin O	04142	229445
4959.33	-0.45171	0.0383959	-11.7645	5.94511e-32	1.40816e-30	Sema3c	sema domain, immunoglobulin domain (Ig), short basic domain, secreted, (semaphorin) 3C	04360	20348
777.638	0.724486	0.0615918	11.7627	6.07564e-32	1.43785e-30	Zbtb7c	zinc finger and BTB domain containing 7C		207259
4737.18	0.466426	0.039675	11.7562	6.5649e-32	1.55231e-30	Pabpc4	poly(A) binding protein, cytoplasmic 4	03013	230721
5151.22	0.369729	0.0315001	11.7374	8.19463e-32	1.93602e-30	Zfp281	zinc finger protein 281		226442
1017.64	-0.635894	0.054184	-11.7358	8.35088e-32	1.97125e-30	2610035F20Rik	RIKEN cDNA 2610035F20 gene		69248
59.9898	3.25232	0.27713	11.7357	8.36254e-32	1.97232e-30	Pdgfb	platelet derived growth factor, B polypeptide	04010	18591
2357.32	-0.640034	0.0545449	-11.7341	8.52452e-32	2.00881e-30	Hif3a	hypoxia inducible factor 3, alpha subunit		53417
1406.01	-0.532517	0.0454275	-11.7223	9.79439e-32	2.3061e-30	Prkab2	protein kinase, AMP-activated, beta 2 non-catalytic subunit	04910	108097
6759.12	-0.828979	0.0707844	-11.7113	1.1152e-31	2.62352e-30	Ifitm1	interferon induced transmembrane protein 1	04662	68713
4632.97	0.343028	0.0292988	11.7079	1.16138e-31	2.72983e-30	Emp2	epithelial membrane protein 2		13731
13092.6	-0.278705	0.0238194	-11.7007	1.26336e-31	2.96702e-30	Dlg1	discs large MAGUK scaffold protein 1	04660	13383
2024.22	-0.50375	0.0430704	-11.696	1.33676e-31	3.13675e-30	Ngly1	N-glycanase 1	04141	59007
1180.5	-0.625176	0.0534848	-11.6889	1.45315e-31	3.40697e-30	Gsta4	glutathione S-transferase, alpha 4	00480	14860
6560.77	-0.314372	0.0268969	-11.688	1.46742e-31	3.4375e-30	Rasal2	RAS protein activator like 2		226525
466.78	1.03424	0.0884906	11.6876	1.47563e-31	3.45382e-30	Scel	sciellin		64929
5432.01	0.342659	0.0293222	11.686	1.50339e-31	3.51583e-30	Jup	junction plakoglobin	05200	16480
172.982	-1.58666	0.135785	-11.685	1.52039e-31	3.55258e-30	Apof	apolipoprotein F		103161
9327.02	0.328455	0.0281102	11.6845	1.52932e-31	3.57043e-30	Zeb2	zinc finger E-box binding homeobox 2		24136
238.492	-1.43286	0.122744	-11.6735	1.74069e-31	4.06048e-30
377.409	-1.0317	0.0884196	-11.6682	1.85213e-31	4.31681e-30	Il18	interleukin 18	04060	16173
572.192	-0.871321	0.0747045	-11.6636	1.95669e-31	4.55668e-30	Hid1	HID1 domain containing		217310
10240	0.317404	0.0272401	11.6521	2.2385e-31	5.20855e-30	Fkbp1a	FK506 binding protein 1a		14225
11304.4	-0.407755	0.0350009	-11.6498	2.2993e-31	5.34554e-30	Auts2	autism susceptibility candidate 2		319974
87.29	-2.42118	0.207877	-11.6472	2.37148e-31	5.50871e-30	Zic3	zinc finger protein of the cerebellum 3		22773
795.321	0.897188	0.0770746	11.6405	2.56503e-31	5.95331e-30	Htr1b	5-hydroxytryptamine (serotonin) receptor 1B	04080	15551
120.712	-1.89421	0.162795	-11.6355	2.71907e-31	6.30554e-30	Frem1	Fras1 related extracellular matrix protein 1		329872
9219.23	-0.848047	0.072909	-11.6316	2.84733e-31	6.59748e-30	Gbp3	guanylate binding protein 3		55932
252.538	1.4639	0.125874	11.6299	2.90524e-31	6.72602e-30	Ablim3	actin binding LIM protein family, member 3	04360	319713
7540.38	0.352251	0.0302972	11.6265	3.02179e-31	6.99001e-30	Rcc2	regulator of chromosome condensation 2		108911
246.272	-1.23521	0.106381	-11.6112	3.616e-31	8.35755e-30	Tmem100	transmembrane protein 100		67888
3867.59	0.371076	0.0319663	11.6083	3.7378e-31	8.63186e-30	Mbd1	methyl-CpG binding domain protein 1		17190
705.995	0.818071	0.0704965	11.6044	3.91375e-31	9.03066e-30	Cfap100	cilia and flagella associated protein 100		243538
2450.03	0.464115	0.0399986	11.6033	3.96555e-31	9.14256e-30	Ephb3	Eph receptor B3	04360	13845
17490	-0.264443	0.0227917	-11.6026	3.9977e-31	9.20902e-30	Sulf2	sulfatase 2		72043
14846.1	-0.287002	0.0247659	-11.5886	4.70834e-31	1.0837e-29	Adgra2	adhesion G protein-coupled receptor A2		78560
1467.67	-0.59956	0.0517436	-11.5871	4.78919e-31	1.10139e-29	Rbm43	RNA binding motif protein 43		71684
969.135	-0.706325	0.0609931	-11.5804	5.18007e-31	1.1903e-29	Sema3b	sema domain, immunoglobulin domain (Ig), short basic domain, secreted, (semaphorin) 3B	04360	20347
2203.4	0.511296	0.0442076	11.5658	6.14087e-31	1.40991e-29	Ndrg4	N-myc downstream regulated gene 4		234593
5439	-0.35852	0.0310306	-11.5537	7.06784e-31	1.62139e-29	Gstm2	glutathione S-transferase, mu 2	00480	14863
999.458	-0.806402	0.0698001	-11.553	7.12791e-31	1.63381e-29	Cyp26b1	cytochrome P450, family 26, subfamily b, polypeptide 1	00830	232174
98.9267	2.12576	0.184026	11.5514	7.26225e-31	1.66323e-29
108.993	-1.9968	0.172964	-11.5446	7.85929e-31	1.79848e-29	Adgrf5	adhesion G protein-coupled receptor F5		224792
1054.56	-0.797058	0.0690568	-11.5421	8.09604e-31	1.85113e-29	Ackr3	atypical chemokine receptor 3	04060	12778
667.464	-0.789495	0.0684464	-11.5345	8.84102e-31	2.01979e-29	Gpd1l	glycerol-3-phosphate dehydrogenase 1-like	00564	333433
3557.16	-0.45608	0.0396015	-11.5167	1.08659e-30	2.48034e-29	Ank3	ankyrin 3, epithelial		11735
5249.05	-0.321752	0.0279654	-11.5054	1.23948e-30	2.82701e-29	Trerf1	transcriptional regulating factor 1		224829
1394.48	-0.580235	0.0504581	-11.4993	1.32919e-30	3.02912e-29	Ints6l	integrator complex subunit 6 like		236790
1953.56	0.542661	0.0472119	11.4942	1.41155e-30	3.21418e-29	Tmem170b	transmembrane protein 170B		621976
125.063	-1.82066	0.15854	-11.4839	1.5894e-30	3.61617e-29	Ramp2	receptor (calcitonin) activity modifying protein 2	04270	54409
563.809	-0.983711	0.0856717	-11.4823	1.61854e-30	3.67945e-29	Rasgrp2	RAS, guanyl releasing protein 2	04010	19395
3806.43	-0.407964	0.0355472	-11.4767	1.72795e-30	3.92495e-29	Dnajb4	DnaJ heat shock protein family (Hsp40) member B4		67035
5735.54	-0.328004	0.0285886	-11.4732	1.79809e-30	4.08092e-29	Per1	period circadian clock 1	04710	18626
13540.2	-0.245673	0.0214144	-11.4723	1.81691e-30	4.12025e-29	Larp4b	La ribonucleoprotein domain family, member 4B		217980
4183.55	-0.351752	0.0306633	-11.4714	1.83651e-30	4.16129e-29	Nr2f1	nuclear receptor subfamily 2, group F, member 1		13865
374.076	-1.08506	0.0946231	-11.4672	1.92889e-30	4.36705e-29	Wfdc3	WAP four-disulfide core domain 3		71856
21336.7	-0.251308	0.0219241	-11.4626	2.03279e-30	4.59851e-29	Laptm4a	lysosomal-associated protein transmembrane 4A	04142	17775
2682.94	-0.425889	0.0371989	-11.449	2.37936e-30	5.37814e-29	Sgce	sarcoglycan, epsilon		20392
1569.63	0.655343	0.0572851	11.44	2.63781e-30	5.95745e-29	Ust	uronyl-2-sulfotransferase	00532	338362
1242.18	0.609735	0.0533024	11.4392	2.6638e-30	6.01124e-29	Fhdc1	FH2 domain containing 1		229474
5826.67	0.301924	0.0264147	11.4302	2.95582e-30	6.66481e-29	Lrrc8d	leucine rich repeat containing 8D		231549
18411.5	0.263852	0.0230936	11.4253	3.12397e-30	7.03822e-29	Cdkn1a	cyclin-dependent kinase inhibitor 1A (P21)	04012	12575
4270.18	-0.356944	0.0312774	-11.4122	3.63442e-30	8.18158e-29	Plxdc2	plexin domain containing 2		67448
1336.54	-0.573542	0.0502689	-11.4095	3.74951e-30	8.4338e-29	Lims2	LIM and senescent cell antigen like domains 2		225341
1620.2	0.49572	0.0434659	11.4048	3.95767e-30	8.8948e-29	Tiam1	T cell lymphoma invasion and metastasis 1	04062	21844
634.247	0.820746	0.0719668	11.4045	3.97033e-30	8.91601e-29	Tspan11	tetraspanin 11		68498
3524.44	0.398492	0.0349752	11.3935	4.50282e-30	1.01036e-28	Ptk2b	PTK2 protein tyrosine kinase 2 beta	04020	19229
7962.62	0.303751	0.0266685	11.3899	4.69788e-30	1.05328e-28	Vps13c	vacuolar protein sorting 13C		320528
779.883	-0.794708	0.069788	-11.3874	4.82921e-30	1.08184e-28	Amigo2	adhesion molecule with Ig like domain 2		105827
233.111	-1.28228	0.112713	-11.3765	5.47651e-30	1.22586e-28	P3h2	prolyl 3-hydroxylase 2		210530
352.596	-1.27389	0.112	-11.374	5.63379e-30	1.26005e-28	Trim14	tripartite motif-containing 14		74735
4575.68	0.367473	0.0323242	11.3683	6.01206e-30	1.34357e-28	Atp7a	ATPase, Cu++ transporting, alpha polypeptide		11977
2818.58	-0.380057	0.033443	-11.3643	6.29696e-30	1.4061e-28	Pitpnc1	phosphatidylinositol transfer protein, cytoplasmic 1		71795
3264.4	0.451103	0.0397144	11.3587	6.71412e-30	1.49804e-28	Rab11fip5	RAB11 family interacting protein 5 (class I)	04144	52055
2228.71	-0.444543	0.0391595	-11.3521	7.23993e-30	1.61406e-28	C3ar1	complement component 3a receptor 1	04080	12267
4492.21	-0.355641	0.0313712	-11.3366	8.64781e-30	1.92638e-28	Gas6	growth arrest specific 6		14456
1448.05	-0.585158	0.0516263	-11.3345	8.85483e-30	1.97091e-28	Mef2c	myocyte enhancer factor 2C	04010	17260
2788.4	-0.432537	0.0381636	-11.3338	8.92888e-30	1.9858e-28	Lrch1	leucine-rich repeats and calponin homology (CH) domain containing 1		380916
1005.41	0.672726	0.0593784	11.3295	9.3768e-30	2.08374e-28	Znrf3	zinc and ring finger 3		407821
5527.31	-0.432837	0.0382209	-11.3246	9.90872e-30	2.20018e-28	Scarf2	scavenger receptor class F, member 2		224024
533.963	0.855544	0.0756197	11.3138	1.12173e-29	2.48876e-28	Tcf7	transcription factor 7, T cell specific	04310	21414
131.887	1.80473	0.159621	11.3064	1.22044e-29	2.70558e-28	Gabra2	gamma-aminobutyric acid (GABA) A receptor, subunit alpha 2	04080	14395
3969.7	-0.346989	0.0307129	-11.2978	1.34523e-29	2.97984e-28	Thra	thyroid hormone receptor alpha	04080	21833
1706.72	-0.543411	0.0480992	-11.2977	1.34675e-29	2.98083e-28	Gsdme	gasdermin E		54722
5550.45	0.332637	0.0294722	11.2865	1.53032e-29	3.38442e-28	Tram2	translocating chain-associating membrane protein 2		170829
1405.76	0.562119	0.0498356	11.2795	1.65724e-29	3.6622e-28	Mmd	monocyte to macrophage differentiation-associated		67468
2731.28	-0.512506	0.045439	-11.279	1.66666e-29	3.68007e-28	Rnf128	ring finger protein 128		66889
4909.41	-0.442223	0.0392211	-11.2751	1.74108e-29	3.84134e-28	Irf1	interferon regulatory factor 1	05160	16362
15506.4	0.321964	0.0285664	11.2707	1.83065e-29	4.03574e-28	Sbno2	strawberry notch 2		216161
7404.65	-0.305121	0.0270797	-11.2675	1.89812e-29	4.18114e-28	Elf1	E74 like ETS transcription factor 1		13709
6073.06	0.302304	0.0268664	11.2521	2.2604e-29	4.97521e-28	1700017B05Rik	RIKEN cDNA 1700017B05 gene		74211
469.568	0.912379	0.081119	11.2474	2.38466e-29	5.24454e-28	Egr3	early growth response 3		13655
637.981	-0.880936	0.0783244	-11.2473	2.38853e-29	5.24889e-28	Aim2	absent in melanoma 2	04623	383619
85.6238	-2.29616	0.204155	-11.2471	2.39217e-29	5.25271e-28	1700007F19Rik	RIKEN cDNA 1700007F19 gene		67850
23151	0.328057	0.0291861	11.2402	2.58858e-29	5.67948e-28	Rps2	ribosomal protein S2	03010	16898
6023.25	0.445811	0.0396849	11.2338	2.78337e-29	6.10203e-28	Crim1	cysteine rich transmembrane BMP regulator 1 (chordin like)		50766
1982.1	-0.47991	0.0427385	-11.229	2.93881e-29	6.43771e-28	Plpp1	phospholipid phosphatase 1	00561	19012
1154.54	0.554534	0.0494059	11.224	3.10734e-29	6.80152e-28	Impdh1	inosine monophosphate dehydrogenase 1	00230	23917
449.771	-0.934508	0.08338	-11.2078	3.73273e-29	8.16395e-28	Gldc	glycine decarboxylase	00260	104174
6317.33	0.344567	0.0307756	11.1961	4.25964e-29	9.30902e-28	Fads3	fatty acid desaturase 3		60527
5971.85	-0.299032	0.0267253	-11.1891	4.61142e-29	1.00699e-27	Prkacb	protein kinase, cAMP dependent, catalytic, beta	04010	18749
286.148	1.16965	0.104552	11.1873	4.70447e-29	1.02649e-27	Chn1	chimerin 1		108699
1924.68	0.481486	0.0430627	11.181	5.04946e-29	1.1009e-27	Col27a1	collagen, type XXVII, alpha 1		373864
8856.2	-0.33642	0.0300971	-11.1778	5.23544e-29	1.14055e-27	Cd47	CD47 antigen (Rh-related antigen, integrin-associated signal transducer)	04512	16423
306.904	-1.12998	0.101095	-11.1774	5.25921e-29	1.14483e-27	Nptx1	neuronal pentraxin 1		18164
2242.75	0.431375	0.0386341	11.1656	6.0056e-29	1.30628e-27	Lclat1	lysocardiolipin acyltransferase 1	00561	225010
5884.17	0.434656	0.0389437	11.1611	6.3189e-29	1.37334e-27	Msln	mesothelin		56047
1163.62	-0.592684	0.0531083	-11.1599	6.40644e-29	1.39128e-27	Per2	period circadian clock 2	04710	18627
277.739	1.14709	0.102791	11.1594	6.4401e-29	1.39749e-27	Angpt4	angiopoietin 4		11602
5093.29	-0.314075	0.0281617	-11.1526	6.95771e-29	1.50863e-27	Ncoa3	nuclear receptor coactivator 3		17979
2370.22	-0.472973	0.0424136	-11.1514	7.04519e-29	1.5264e-27	Trpm6	transient receptor potential cation channel, subfamily M, member 6		225997
4336.15	-0.359453	0.0322405	-11.1491	7.23126e-29	1.56549e-27	Sh3bp5	SH3-domain binding protein 5 (BTK-associated)		24056
7741.65	-0.372823	0.0334802	-11.1356	8.41502e-29	1.82034e-27	Ampd3	adenosine monophosphate deaminase 3	00230	11717
785.399	-0.728388	0.0655649	-11.1094	1.12889e-28	2.44012e-27	Gm7160	predicted gene 7160		635504
5231.75	-1.00714	0.0906615	-11.1088	1.13727e-28	2.45631e-27	F830016B08Rik	RIKEN cDNA F830016B08 gene		240328
585.617	-0.748695	0.0674447	-11.1009	1.24223e-28	2.68092e-27
243.686	-1.30663	0.117968	-11.0761	1.63829e-28	3.53291e-27	Abca6	ATP-binding cassette, sub-family A (ABC1), member 6	02010	76184
708.626	-0.803243	0.0725838	-11.0664	1.82532e-28	3.93317e-27	Fbxo2	F-box protein 2	04120	230904
1934.81	-0.483101	0.0436684	-11.0629	1.89766e-28	4.08587e-27	Zfp36	zinc finger protein 36		22695
195.873	1.34466	0.121632	11.0551	2.07037e-28	4.45428e-27	Nxph4	neurexophilin 4		104080
3114.54	-0.388498	0.0351471	-11.0535	2.10854e-28	4.53286e-27	Sh3glb2	SH3-domain GRB2-like endophilin B2	04144	227700
1250.11	-0.577211	0.0522314	-11.051	2.16672e-28	4.65433e-27
309.563	1.06554	0.0964538	11.0471	2.26392e-28	4.85936e-27	Nt5e	5' nucleotidase, ecto	00230	23959
4116.31	-0.464606	0.0421005	-11.0356	2.5725e-28	5.51743e-27	Psme1	proteasome (prosome, macropain) activator subunit 1 (PA28 alpha)	03050	19186
30605.7	-0.252279	0.0228643	-11.0338	2.62669e-28	5.62928e-27	B2m	beta-2 microglobulin	04612	12010
289.845	-1.17816	0.106896	-11.0216	3.00553e-28	6.4362e-27
6362	-1.06692	0.0968207	-11.0196	3.07475e-28	6.57935e-27	Igtp	interferon gamma induced GTPase	05145	16145
1775.94	0.454452	0.0413045	11.0025	3.71784e-28	7.94929e-27	Narf	nuclear prelamin A recognition factor		67608
640.374	-0.785677	0.0715356	-10.983	4.61224e-28	9.85403e-27	Shfl	shiftless antiviral inhibitor of ribosomal frameshifting		319278
615.628	0.840529	0.0765324	10.9827	4.63108e-28	9.88666e-27	P2rx7	purinergic receptor P2X, ligand-gated ion channel, 7	04020	18439
1052.38	0.685354	0.0624072	10.982	4.66616e-28	9.95387e-27	Ctxn1	cortexin 1		330695
175.435	1.46403	0.13335	10.9789	4.82816e-28	1.02915e-26	Itgb2	integrin beta 2	04145	16414
8428.57	0.326025	0.0297164	10.9712	5.25724e-28	1.11975e-26	Hyou1	hypoxia up-regulated 1	04141	12282
13872.5	0.343435	0.0313231	10.9643	5.67473e-28	1.20774e-26	Timp3	tissue inhibitor of metalloproteinase 3		21859
1174.42	-0.77977	0.0711427	-10.9607	5.90666e-28	1.25614e-26	Pou3f1	POU domain, class 3, transcription factor 1		18991
6098.07	-0.318439	0.0290781	-10.9512	6.56003e-28	1.39402e-26	Zfp385a	zinc finger protein 385A		29813
2214.3	-1.23988	0.113251	-10.9481	6.78874e-28	1.44151e-26	Gbp5	guanylate binding protein 5		229898
6050.52	0.319451	0.0292545	10.9197	9.2778e-28	1.96853e-26	Tnk2	tyrosine kinase, non-receptor, 2		51789
147.772	-1.54524	0.141621	-10.9111	1.02061e-27	2.16384e-26	S100b	S100 protein, beta polypeptide, neural		20203
304.586	-1.0926	0.100139	-10.9109	1.02279e-27	2.16679e-26	Gm12216	predicted gene 12216		622459
57.9464	-3.44392	0.315725	-10.908	1.05573e-27	2.23488e-26
149.286	1.53639	0.140895	10.9045	1.09752e-27	2.32156e-26
331.823	1.06687	0.0978897	10.8987	1.16975e-27	2.47245e-26	Lamc2	laminin, gamma 2	04510	16782
8821.27	-0.322109	0.0295669	-10.8943	1.22743e-27	2.5924e-26	Vwa5a	von Willebrand factor A domain containing 5A		67776
1992.9	0.455434	0.041808	10.8935	1.23818e-27	2.6131e-26	Pgm1	phosphoglucomutase 1	00010	72157
199.861	-1.3591	0.124766	-10.8932	1.24235e-27	2.6199e-26
14120.3	-0.619977	0.056937	-10.8888	1.30318e-27	2.7461e-26	Dtx3l	deltex 3-like, E3 ubiquitin ligase	04330	209200
648.109	0.876756	0.0805331	10.8869	1.33073e-27	2.80203e-26	Adamts5	a disintegrin-like and metallopeptidase (reprolysin type) with thrombospondin type 1 motif, 5 (aggrecanase-2)		23794
160.93	-1.82109	0.167394	-10.879	1.45106e-27	3.05307e-26
1375.73	-1.16064	0.10674	-10.8735	1.54175e-27	3.24142e-26
970.43	-0.676241	0.0622086	-10.8705	1.59281e-27	3.34623e-26
6571.41	-0.321191	0.0295523	-10.8685	1.62782e-27	3.41718e-26	Pear1	platelet endothelial aggregation receptor 1		73182
3999.84	0.383393	0.0352877	10.8648	1.69663e-27	3.55894e-26	Sirpa	signal-regulatory protein alpha	04380	19261
5500.35	0.30072	0.0276917	10.8596	1.79547e-27	3.76342e-26	Agfg1	ArfGAP with FG repeats 1		15463
5009.38	-0.75585	0.0696677	-10.8494	2.00816e-27	4.20604e-26	Ifi211	interferon activated gene 211		381308
203.564	-1.31779	0.121477	-10.848	2.03831e-27	4.26598e-26	Gbp8	guanylate-binding protein 8		76074
600.489	0.75953	0.0700228	10.8469	2.06292e-27	4.31421e-26
2490.83	-0.534742	0.0493305	-10.84	2.22468e-27	4.64899e-26	Mitd1	MIT, microtubule interacting and transport, domain containing 1		69028
661.359	-0.731227	0.0675028	-10.8325	2.41356e-27	5.03991e-26	Ccdc152	coiled-coil domain containing 152		100039139
10523.9	0.350913	0.0323981	10.8313	2.44618e-27	5.10417e-26	Hmga1	high mobility group AT-hook 1		15361
4308.83	-0.361792	0.0334164	-10.8268	2.57075e-27	5.36004e-26	Fnbp1	formin binding protein 1		14269
544.384	0.81762	0.0755285	10.8253	2.61179e-27	5.44153e-26	Fgfrl1	fibroblast growth factor receptor-like 1		116701
385.929	0.946857	0.0875858	10.8106	3.06586e-27	6.38275e-26	Hmcn2	hemicentin 2		665700
48.9198	3.50521	0.324811	10.7916	3.77355e-27	7.85018e-26	Cma2	chymase 2, mast cell		545055
677.337	0.692299	0.0641597	10.7903	3.82705e-27	7.95549e-26	Hs6st2	heparan sulfate 6-O-sulfotransferase 2	00534	50786
6920.19	0.313915	0.0290928	10.7901	3.83355e-27	7.96302e-26	Lrrc59	leucine rich repeat containing 59		98238
2513.7	-0.416413	0.0386113	-10.7847	4.06457e-27	8.43657e-26	Tbx18	T-box18		76365
309.345	-1.09553	0.101696	-10.7726	4.63508e-27	9.61354e-26	H2-Q6	histocompatibility 2, Q region locus 6	04144	110557
2923.03	-0.373749	0.0347173	-10.7655	5.0087e-27	1.03807e-25	Ppp2r3a	protein phosphatase 2, regulatory subunit B'', alpha	03015	235542
2312.48	-0.410499	0.0381313	-10.7654	5.01379e-27	1.03835e-25	Map3k1	mitogen-activated protein kinase kinase kinase 1	04010	26401
4477.89	-0.424265	0.0394337	-10.7589	5.37843e-27	1.11303e-25	Gria3	glutamate receptor, ionotropic, AMPA3 (alpha 3)	04080	53623
973.475	0.592795	0.0551261	10.7534	5.71012e-27	1.18079e-25	1700025G04Rik	RIKEN cDNA 1700025G04 gene		69399
1672.17	0.457819	0.0426188	10.7422	6.44982e-27	1.33275e-25	Cacna2d1	calcium channel, voltage-dependent, alpha2/delta subunit 1	04010	12293
2552.87	0.409562	0.038127	10.742	6.45947e-27	1.33375e-25	Ndc1	NDC1 transmembrane nucleoporin	03013	72787
523.808	-0.820492	0.0764044	-10.7388	6.69044e-27	1.38041e-25	Col9a3	collagen, type IX, alpha 3	04974	12841
100.734	-1.99362	0.185655	-10.7383	6.72777e-27	1.38708e-25	Slc7a8	solute carrier family 7 (cationic amino acid transporter, y+ system), member 8	04974	50934
1427.47	0.568679	0.0529855	10.7327	7.14532e-27	1.47207e-25	Abcb1a	ATP-binding cassette, sub-family B (MDR/TAP), member 1A	02010	18671
649.877	0.731133	0.0681301	10.7314	7.24596e-27	1.4917e-25	Herc3	hect domain and RLD 3	04120	73998
2606.62	-0.391884	0.0365431	-10.7239	7.8617e-27	1.61725e-25	Polm	polymerase (DNA directed), mu	03450	54125
178.945	-1.52498	0.142224	-10.7224	7.99129e-27	1.64269e-25	Id4	inhibitor of DNA binding 4	04350	15904
284.194	1.16863	0.109073	10.7142	8.73057e-27	1.79333e-25	Ptgs2os2	prostaglandin-endoperoxide synthase 2, opposite strand 2		102639566
1862.82	-0.547486	0.0511594	-10.7016	1.00066e-26	2.05391e-25
1205.36	0.537133	0.0501971	10.7005	1.0125e-26	2.07667e-25
3765.79	0.32576	0.0304598	10.6948	1.07707e-26	2.20748e-25	Ptpn12	protein tyrosine phosphatase, non-receptor type 12		19248
4869.29	0.381275	0.035671	10.6887	1.15026e-26	2.35573e-25	Shmt2	serine hydroxymethyltransferase 2 (mitochondrial)	00260	108037
1489.4	-0.591251	0.0553763	-10.677	1.3047e-26	2.67005e-25	Gbgt1	globoside alpha-1,3-N-acetylgalactosaminyltransferase 1	00603	227671
389.309	-0.970744	0.0909897	-10.6687	1.42569e-26	2.9155e-25
2533.8	0.414037	0.0388127	10.6676	1.44334e-26	2.94942e-25	Pcdh9	protocadherin 9		211712
27280.1	0.30518	0.0286153	10.6649	1.48548e-26	3.0333e-25	Actn1	actinin, alpha 1	04510	109711
61.8964	2.76746	0.259598	10.6606	1.55674e-26	3.17646e-25	Siglecl1	Siglec family like 1		100039946
2391.44	-0.443391	0.0416338	-10.6498	1.74783e-26	3.56374e-25
29514.3	0.192058	0.0180485	10.6412	1.91605e-26	3.90387e-25	Map4k4	mitogen-activated protein kinase kinase kinase kinase 4	04010	26921
6732.86	-0.328278	0.0308623	-10.6369	2.00716e-26	4.08648e-25	Akt2	thymoma viral proto-oncogene 2	04010	11652
325.183	-1.04189	0.0979702	-10.6347	2.05382e-26	4.17842e-25	Rapgef5	Rap guanine nucleotide exchange factor (GEF) 5		217944
3071.53	-0.435061	0.0409315	-10.629	2.18425e-26	4.44051e-25	Gypc	glycophorin C	05144	71683
204.992	1.23355	0.116064	10.6282	2.20324e-26	4.47583e-25	Gria4	glutamate receptor, ionotropic, AMPA4 (alpha 4)	04080	14802
1648.65	-0.530077	0.049895	-10.6238	2.30856e-26	4.68634e-25	C2cd5	C2 calcium-dependent domain containing 5		74741
375.006	0.943948	0.0889078	10.6172	2.47998e-26	5.03063e-25	Il1rn	interleukin 1 receptor antagonist		16181
124804	0.328816	0.0309896	10.6105	2.66187e-26	5.39564e-25	Lrp1	low density lipoprotein receptor-related protein 1	05010	16971
6602.26	0.350165	0.0330043	10.6097	2.68698e-26	5.44256e-25	Xpot	exportin, tRNA (nuclear export receptor for tRNAs)	03013	73192
235.147	-1.13984	0.107519	-10.6013	2.93925e-26	5.9492e-25	Ncald	neurocalcin delta		52589
326.168	0.965417	0.0910884	10.5987	3.02197e-26	6.11215e-25	Septin3	septin 3		24050
226.66	-1.33543	0.126001	-10.5985	3.02734e-26	6.11853e-25	Phf11b	PHD finger protein 11B		236451
123.628	1.70031	0.160513	10.593	3.21083e-26	6.48465e-25	Gm36582	predicted gene, 36582		102640545
1260.58	-0.561802	0.0530553	-10.589	3.35229e-26	6.76541e-25	Slc22a17	solute carrier family 22 (organic cation transporter), member 17		59049
6924.82	-0.353543	0.0333895	-10.5884	3.37213e-26	6.80051e-25	Sppl2a	signal peptide peptidase like 2A		66552
138.052	-1.61646	0.152941	-10.5692	4.14093e-26	8.34484e-25
16925.5	0.233474	0.0221126	10.5584	4.64549e-26	9.35483e-25	Myo1c	myosin IC		17913
2199.37	0.422163	0.0399935	10.5558	4.77675e-26	9.61217e-25	Mgst1	microsomal glutathione S-transferase 1	00480	56615
1735.11	-0.461581	0.04376	-10.548	5.18854e-26	1.04332e-24	Pptc7	PTC7 protein phosphatase homolog		320717
8320.46	-0.287478	0.0272557	-10.5475	5.21929e-26	1.04874e-24	Oat	ornithine aminotransferase	00330	18242
34459.6	-0.275549	0.0261297	-10.5454	5.33405e-26	1.07103e-24	Ccnd2	cyclin D2	04110	12444
3121.08	-0.393945	0.0373634	-10.5436	5.43647e-26	1.0908e-24	Mlkl	mixed lineage kinase domain-like		74568
4615.41	-0.316395	0.0300123	-10.5422	5.52062e-26	1.10688e-24	Dock11	dedicator of cytokinesis 11		75974
94.5879	1.97556	0.187404	10.5417	5.54833e-26	1.11163e-24	Rasl12	RAS-like, family 12		70784
458.819	0.870908	0.0826252	10.5405	5.62219e-26	1.12562e-24	Coro6	coronin 6		216961
9803.7	0.263731	0.0250333	10.5352	5.94521e-26	1.18943e-24	Rarg	retinoic acid receptor, gamma		19411
179.634	-1.34212	0.127404	-10.5344	5.99758e-26	1.19904e-24	Gm567	predicted gene 567		229861
3290.95	0.397401	0.0377543	10.526	6.55664e-26	1.30986e-24	Cotl1	coactosin-like 1 (Dictyostelium)		72042
18279.7	-0.243418	0.0231347	-10.5218	6.8574e-26	1.36896e-24	Lnpep	leucyl/cystinyl aminopeptidase	04614	240028
18114.3	0.242246	0.0230415	10.5134	7.49072e-26	1.49431e-24	Arid5b	AT rich interactive domain 5B (MRF1-like)		71371
1227.03	0.511762	0.0486819	10.5124	7.57673e-26	1.51038e-24	Celf5	CUGBP, Elav-like family member 5		319586
12441.3	-0.238236	0.0226645	-10.5114	7.65394e-26	1.52468e-24	Atp2b1	ATPase, Ca++ transporting, plasma membrane 1	04020	67972
4719.6	-0.344462	0.0327821	-10.5076	7.96588e-26	1.58567e-24	Tmem123	transmembrane protein 123		71929
4335.72	-0.354174	0.0337249	-10.5019	8.46922e-26	1.68466e-24	Cd99l2	CD99 antigen-like 2		171486
1444.83	-0.545253	0.0519219	-10.5014	8.51173e-26	1.6919e-24	Osbpl6	oxysterol binding protein-like 6		99031
214.649	-1.47458	0.140423	-10.501	8.54882e-26	1.69805e-24	Gm5431	predicted gene 5431		432555
3863.05	-0.40878	0.0389317	-10.4999	8.64411e-26	1.71575e-24	Kif13b	kinesin family member 13B		16554
2428.5	-0.440945	0.0420141	-10.4952	9.09247e-26	1.80345e-24	Plcb4	phospholipase C, beta 4	00562	18798
3778.82	0.442404	0.0421597	10.4935	9.25152e-26	1.83368e-24	Basp1	brain abundant, membrane attached signal protein 1		70350
4852.28	0.307602	0.0293514	10.48	1.06742e-25	2.11415e-24	Tmem263	transmembrane protein 263		103266
6239.33	0.318348	0.0304015	10.4715	1.16831e-25	2.31232e-24	Sec23a	SEC23 homolog A, COPII coat complex component	04141	20334
8462.85	-0.287243	0.0274318	-10.4712	1.17184e-25	2.31765e-24	Sesn3	sestrin 3	04115	75747
3538.49	0.37356	0.0357036	10.4628	1.28004e-25	2.52983e-24	Zfp36l1	zinc finger protein 36, C3H type-like 1		12192
553.794	-1.06852	0.10213	-10.4623	1.28688e-25	2.54154e-24
8013.37	-0.297203	0.0284375	-10.4511	1.44876e-25	2.85921e-24	Dmpk	dystrophia myotonica-protein kinase		13400
569.503	0.778055	0.0744834	10.446	1.52792e-25	3.01329e-24	Eya4	EYA transcriptional coactivator and phosphatase 4		14051
3234.28	-0.433103	0.0414624	-10.4457	1.5337e-25	3.02254e-24	Smap2	small ArfGAP 2	04144	69780
47.4993	-3.34862	0.320592	-10.4451	1.5425e-25	3.03772e-24	Enpep	glutamyl aminopeptidase	04614	13809
5291.04	0.313346	0.0300014	10.4444	1.55426e-25	3.0587e-24	Dock7	dedicator of cytokinesis 7		67299
2888.66	-0.396735	0.0379995	-10.4405	1.61917e-25	3.18417e-24	Insig2	insulin induced gene 2		72999
1719.83	-0.490616	0.0469985	-10.439	1.6457e-25	3.23405e-24	Pwwp3b	PWWP domain containing 3B		245631
675.103	0.725064	0.0694928	10.4337	1.74048e-25	3.41788e-24	Adcy1	adenylate cyclase 1	00230	432530
1025.04	0.553427	0.053058	10.4306	1.79734e-25	3.52705e-24	Ptpn3	protein tyrosine phosphatase, non-receptor type 3		545622
14786.4	0.238977	0.0229168	10.428	1.84669e-25	3.62131e-24	Vat1	vesicle amine transport 1		26949
1809.43	-0.490029	0.0470111	-10.4237	1.93327e-25	3.78842e-24	Adamts14	a disintegrin-like and metallopeptidase (reprolysin type) with thrombospondin type 1 motif, 14		237360
128.545	1.70521	0.163628	10.4213	1.98244e-25	3.88203e-24	Rab38	RAB38, member RAS oncogene family		72433
91.6399	2.0603	0.197809	10.4156	2.10445e-25	4.11804e-24	Gipc3	GIPC PDZ domain containing family, member 3		209047
15356.2	0.285967	0.0274634	10.4127	2.17067e-25	4.24462e-24	Rack1	receptor for activated C kinase 1		14694
5921.76	0.311685	0.0299444	10.4088	2.26061e-25	4.41736e-24	Uck2	uridine-cytidine kinase 2	00240	80914
1203.6	0.61002	0.0586145	10.4073	2.29551e-25	4.4824e-24	Slc16a13	solute carrier family 16 (monocarboxylic acid transporters), member 13		69309
4372.57	-0.349411	0.033575	-10.4069	2.30649e-25	4.50067e-24	Maml2	mastermind like transcriptional coactivator 2	04330	270118
1168.25	-0.54705	0.0525719	-10.4058	2.33405e-25	4.55124e-24	Plekhh3	pleckstrin homology domain containing, family H (with MyTH4 domain) member 3		217198
3141.97	-0.457699	0.0440055	-10.4009	2.45481e-25	4.78334e-24	Slc7a5	solute carrier family 7 (cationic amino acid transporter, y+ system), member 5		20539
3875.18	-0.380084	0.0365476	-10.3997	2.48683e-25	4.84232e-24	Ndrg3	N-myc downstream regulated gene 3		29812
4473.22	0.370977	0.0356726	10.3995	2.49295e-25	4.85083e-24	Sh3bp4	SH3-domain binding protein 4		98402
3852.01	-0.32428	0.0311955	-10.3951	2.61019e-25	5.0754e-24	Gnao1	guanine nucleotide binding protein, alpha O	04730	14681
8356.41	0.272383	0.0262064	10.3938	2.64704e-25	5.14343e-24	Wwc2	WW, C2 and coiled-coil domain containing 2		52357
2824.72	-0.921927	0.0887016	-10.3936	2.65207e-25	5.14959e-24	Tlr3	toll-like receptor 3	04620	142980
97.8801	-2.2007	0.211907	-10.3852	2.89648e-25	5.62022e-24	Gm10400	predicted gene 10400		100093700
9902.77	-0.326726	0.0314632	-10.3844	2.92127e-25	5.66435e-24	Kmt2c	lysine (K)-specific methyltransferase 2C		231051
11578.5	0.316105	0.0304524	10.3803	3.04863e-25	5.90717e-24	Rpl12	ribosomal protein L12	03010	269261
43837.6	0.194016	0.0186932	10.379	3.09062e-25	5.98435e-24	Eif4g1	eukaryotic translation initiation factor 4, gamma 1	03013	208643
3637.2	0.343798	0.0331248	10.3789	3.09459e-25	5.98784e-24	Slc39a10	solute carrier family 39 (zinc transporter), member 10		227059
2030.83	-0.447464	0.0431186	-10.3775	3.13825e-25	6.06808e-24	Phlpp1	PH domain and leucine rich repeat protein phosphatase 1		98432
1400.4	0.50811	0.0489703	10.3759	3.19285e-25	6.16935e-24	Zhx2	zinc fingers and homeoboxes 2		387609
66.4642	2.49074	0.240116	10.3731	3.28785e-25	6.34848e-24	Sema4f	sema domain, immunoglobulin domain (Ig), TM domain, and short cytoplasmic domain	04360	20355
5442.54	-0.311939	0.0300766	-10.3715	3.34211e-25	6.44875e-24	Mideas	mitotic deacetylase associated SANT domain protein		238317
5985.38	0.30391	0.0293203	10.3652	3.57185e-25	6.88726e-24	Tacc2	transforming, acidic coiled-coil containing protein 2		57752
1798.68	0.478463	0.0461787	10.3611	3.72591e-25	7.17931e-24	Tmem97	transmembrane protein 97		69071
4559.3	-0.392421	0.0378821	-10.359	3.80943e-25	7.33514e-24	Slc38a6	solute carrier family 38, member 6		625098
953.488	-0.617799	0.0596523	-10.3567	3.90341e-25	7.51087e-24	Selenom	selenoprotein M		114679
13761.2	-0.602292	0.0581852	-10.3513	4.12939e-25	7.94019e-24	Helz2	helicase with zinc finger 2, transcriptional coactivator		229003
931.652	0.599812	0.0579487	10.3507	4.15266e-25	7.97939e-24	Ndnf	neuron-derived neurotrophic factor		68169
1918.59	0.46025	0.044479	10.3476	4.29262e-25	8.2426e-24	Tgfbr1	transforming growth factor, beta receptor I	04010	21812
2065.27	-0.938797	0.0907468	-10.3452	4.39863e-25	8.44031e-24	Oas1b	2'-5' oligoadenylate synthetase 1B	05160	23961
88.7664	1.92952	0.186554	10.343	4.50429e-25	8.63707e-24	Dok6	docking protein 6		623279
22260.9	-1.06023	0.102582	-10.3354	4.87258e-25	9.33681e-24	Ifit3	interferon-induced protein with tetratricopeptide repeats 3		15959
763.413	-0.689865	0.066758	-10.3338	4.95545e-25	9.48248e-24	D630003M21Rik	RIKEN cDNA D630003M21 gene		228846
4508.04	0.382264	0.0369915	10.3338	4.95378e-25	9.48248e-24	Dcbld2	discoidin, CUB and LCCL domain containing 2		73379
26026.6	-0.589178	0.0570552	-10.3265	5.35006e-25	1.02305e-23	Stat2	signal transducer and activator of transcription 2	04062	20847
1485.68	0.492326	0.0476907	10.3233	5.52887e-25	1.05651e-23	Nectin3	nectin cell adhesion molecule 3	04514	58998
1058.56	0.741015	0.0718407	10.3147	6.04763e-25	1.15485e-23	Slco4a1	solute carrier organic anion transporter family, member 4a1		108115
1710.6	-0.425367	0.04124	-10.3144	6.06356e-25	1.15709e-23	Runx1t1	RUNX1 translocation partner 1	05200	12395
154.892	1.61053	0.156163	10.3132	6.14475e-25	1.17178e-23	Asxl3	ASXL transcriptional regulator 3		211961
3035.59	-0.368871	0.0357866	-10.3075	6.51607e-25	1.24173e-23	Plekhf1	pleckstrin homology domain containing, family F (with FYVE domain) member 1		72287
13664.9	0.280195	0.0271872	10.3061	6.61092e-25	1.25894e-23	Piezo1	piezo-type mechanosensitive ion channel component 1		234839
1609.84	-0.561039	0.0544409	-10.3055	6.65611e-25	1.26667e-23	Ncoa7	nuclear receptor coactivator 7		211329
2672.48	-0.427261	0.0414656	-10.304	6.75891e-25	1.28535e-23	C1qtnf1	C1q and tumor necrosis factor related protein 1		56745
4774.04	-0.318601	0.0309531	-10.293	7.57763e-25	1.44006e-23	Zcchc7	zinc finger, CCHC domain containing 7	03018	319885
9832.74	-0.261386	0.0254165	-10.2841	8.31052e-25	1.57826e-23	Reep3	receptor accessory protein 3		28193
23773	0.207299	0.0201591	10.2831	8.39461e-25	1.59313e-23	Fasn	fatty acid synthase	00061	14104
603.979	-0.845966	0.0823902	-10.2678	9.84136e-25	1.86642e-23	Lrrn3	leucine rich repeat protein 3, neuronal		16981
2913.89	-0.368156	0.0358938	-10.2568	1.10266e-24	2.08977e-23	Atrnl1	attractin like 1		226255
5231.1	-0.321353	0.0313345	-10.2556	1.1173e-24	2.11607e-23	Vasp	vasodilator-stimulated phosphoprotein	04510	22323
3184.88	0.368006	0.0358957	10.2521	1.15832e-24	2.19226e-23	Eaf1	ELL associated factor 1		74427
476.08	0.898367	0.087683	10.2456	1.23818e-24	2.34179e-23	Nr4a1	nuclear receptor subfamily 4, group A, member 1	04010	15370
346.346	-1.02197	0.0998195	-10.2382	1.33733e-24	2.5276e-23	Ebf2	early B cell factor 2		13592
2723.2	0.386477	0.03778	10.2297	1.46008e-24	2.75772e-23	Spcs3	signal peptidase complex subunit 3 homolog (S. cerevisiae)	03060	76687
14332.4	0.244328	0.0239154	10.2163	1.67569e-24	3.16279e-23	Ywhag	tyrosine 3-monooxygenase/tryptophan 5-monooxygenase activation protein, gamma polypeptide	04110	22628
8824.52	-0.299184	0.0292882	-10.2152	1.69593e-24	3.19881e-23	Lamb2	laminin, beta 2	04510	16779
3452.36	0.378796	0.0370872	10.2137	1.72226e-24	3.24627e-23
3267.59	0.333999	0.0327036	10.2129	1.73615e-24	3.27023e-23	Il13ra1	interleukin 13 receptor, alpha 1	04060	16164
6214.87	-0.27506	0.0269375	-10.2111	1.76934e-24	3.33047e-23	Man2b1	mannosidase 2, alpha B1	00511	17159
743.062	-0.735549	0.0720369	-10.2107	1.77533e-24	3.33948e-23	Gm6330	gem-associated protein 4-like		105245899
5394.24	-0.337088	0.03302	-10.2086	1.81451e-24	3.41086e-23	Tom1l2	target of myb1-like 2 (chicken)		216810
153.791	1.41901	0.139023	10.207	1.84451e-24	3.4649e-23	Gdpd2	glycerophosphodiester phosphodiesterase domain containing 2		71584
9296.02	-0.340699	0.0333801	-10.2066	1.85174e-24	3.47612e-23	Trim25	tripartite motif-containing 25	04622	217069
818.655	0.613373	0.0601162	10.2031	1.91977e-24	3.60139e-23	Tyro3	TYRO3 protein tyrosine kinase 3		22174
3196.37	-0.352239	0.0345332	-10.2	1.98223e-24	3.71605e-23	Hdgfl3	HDGF like 3		29877
331.86	-1.05127	0.103069	-10.1997	1.98888e-24	3.72598e-23	Tmem37	transmembrane protein 37		170706
563.507	-0.791696	0.0776389	-10.1972	2.0415e-24	3.82197e-23	Arhgap28	Rho GTPase activating protein 28		268970
9647.26	-0.240181	0.0235681	-10.1909	2.17627e-24	4.07154e-23	Slc3a2	solute carrier family 3 (activators of dibasic and neutral amino acid transport), member 2	04974	17254
440.447	0.833537	0.0818227	10.1871	2.26386e-24	4.23255e-23	Ubash3b	ubiquitin associated and SH3 domain containing, B		72828
11616.3	-0.239429	0.0235169	-10.1812	2.40643e-24	4.49606e-23	Akap13	A kinase (PRKA) anchor protein 13		75547
7273.26	-0.645936	0.0634676	-10.1774	2.50086e-24	4.66934e-23	Parp12	poly (ADP-ribose) polymerase family, member 12		243771
22859.2	-0.193269	0.0189977	-10.1733	2.60868e-24	4.8641e-23	Prrx1	paired related homeobox 1		18933
3727.33	-0.364775	0.035856	-10.1733	2.60813e-24	4.8641e-23	Arrb1	arrestin, beta 1	04010	109689
9435.43	0.239198	0.0235133	10.1729	2.62052e-24	4.88287e-23	Wwtr1	WW domain containing transcription regulator 1		97064
2339.2	-0.387216	0.0380754	-10.1697	2.70696e-24	5.04056e-23	Chic1	cysteine-rich hydrophobic domain 1		12212
857.017	-0.645191	0.0634504	-10.1684	2.74324e-24	5.10468e-23	Aldh3b1	aldehyde dehydrogenase 3 family, member B1	00010	67689
1313.24	-0.576495	0.0567398	-10.1603	2.98094e-24	5.54326e-23	Isg20	interferon-stimulated protein		57444
318.22	1.1087	0.109128	10.1596	3.00455e-24	5.58342e-23
2789.07	-0.389823	0.0383919	-10.1538	3.18717e-24	5.91881e-23	Rnf31	ring finger protein 31		268749
1027.57	-0.66708	0.0658008	-10.1379	3.75233e-24	6.9637e-23	Nt5c3	5'-nucleotidase, cytosolic III	00230	107569
5596.38	0.290498	0.0286699	10.1325	3.96323e-24	7.35015e-23	Net1	neuroepithelial cell transforming gene 1		56349
775.797	0.716605	0.0707299	10.1316	4.00204e-24	7.41716e-23
194.702	-1.43415	0.141632	-10.1259	4.23852e-24	7.8502e-23	Gm35019	predicted gene, 35019		102638459
600.763	-0.755749	0.0746413	-10.1251	4.27612e-24	7.91455e-23	Lratd2	LRAT domain containing 1		399603
25800.2	0.232957	0.0230224	10.1187	4.56497e-24	8.44352e-23	Csde1	cold shock domain containing E1, RNA binding		229663
11609.3	0.25602	0.0253134	10.114	4.78829e-24	8.85067e-23	Ak1	adenylate kinase 1	00230	11636
5633.31	-0.281894	0.0278726	-10.1137	4.80423e-24	8.87421e-23	Sec14l1	SEC14-like lipid binding 1		74136
4559.45	-0.284021	0.0281094	-10.1041	5.29618e-24	9.7764e-23	Wdfy1	WD repeat and FYVE domain containing 1		69368
4572.69	-0.310367	0.0307207	-10.1029	5.3643e-24	9.89555e-23	Lgals8	lectin, galactose binding, soluble 8		56048
6599.68	0.416276	0.0412173	10.0996	5.54938e-24	1.02291e-22	Cavin2	caveolae associated 2		20324
4478.63	-0.306483	0.0303464	-10.0995	5.5525e-24	1.02291e-22	Plat	plasminogen activator, tissue	04610	18791
7375.51	-0.272797	0.0270168	-10.0973	5.67749e-24	1.04524e-22	Rsu1	Ras suppressor protein 1		20163
267.596	-1.03553	0.102577	-10.0951	5.80538e-24	1.06807e-22	Ccdc88c	coiled-coil domain containing 88C		68339
6495.65	0.275681	0.0273143	10.0929	5.93818e-24	1.09178e-22	Nadk	NAD kinase	00760	192185
1527.01	0.508672	0.0504211	10.0885	6.21204e-24	1.14137e-22	Tpst2	protein-tyrosine sulfotransferase 2		22022
6028.63	-0.309681	0.0307573	-10.0685	7.61014e-24	1.39733e-22	Lipa	lysosomal acid lipase A	00100	16889
4667.57	-0.375611	0.0373079	-10.0679	7.66264e-24	1.40604e-22	Nsg1	neuron specific gene family member 1		18196
25497.3	0.245971	0.0244328	10.0672	7.71056e-24	1.41389e-22	P4hb	prolyl 4-hydroxylase, beta polypeptide	04141	18453
7896.73	0.277637	0.0275954	10.061	8.2166e-24	1.50569e-22	Wdr81	WD repeat domain 81		192652
4878	0.441666	0.0439267	10.0546	8.76649e-24	1.60539e-22	Ajuba	ajuba LIM protein		16475
3258.76	-0.361168	0.0359473	-10.0472	9.45527e-24	1.73038e-22	Ipo13	importin 13		230673
1208.66	-0.542395	0.0539978	-10.0448	9.68909e-24	1.772e-22	Itgb8	integrin beta 8	04510	320910
6788.37	-0.405818	0.0404014	-10.0446	9.70002e-24	1.77283e-22	Id3	inhibitor of DNA binding 3	04350	15903
4680.02	0.360142	0.0358788	10.0377	1.04049e-23	1.9004e-22	Klf4	Kruppel-like factor 4 (gut)		16600
22604	0.272897	0.0272067	10.0305	1.11977e-23	2.04385e-22	Ldha	lactate dehydrogenase A	00010	16828
1574.11	0.453403	0.0452175	10.0272	1.15803e-23	2.11231e-22	Ttc7	tetratricopeptide repeat domain 7		225049
29687.2	-0.954185	0.0952156	-10.0213	1.22868e-23	2.23969e-22	Ifit1	interferon-induced protein with tetratricopeptide repeats 1	05160	15957
1895.46	0.503787	0.0502898	10.0177	1.27455e-23	2.32178e-22	Etv5	ets variant 5		104156
4497.86	-1.6486	0.164656	-10.0124	1.34413e-23	2.44691e-22	Cmpk2	cytidine monophosphate (UMP-CMP) kinase 2, mitochondrial	00240	22169
3758.59	-0.345994	0.034564	-10.0102	1.37413e-23	2.49988e-22	Etl4	enhancer trap locus 4		208618
120.523	1.83489	0.183304	10.0101	1.37602e-23	2.50168e-22
1463.91	0.504418	0.0504166	10.005	1.44891e-23	2.63246e-22	Ccne2	cyclin E2	04110	12448
2872.13	-0.392731	0.0392579	-10.0039	1.46549e-23	2.66084e-22	Phactr2	phosphatase and actin regulator 2		215789
12171.7	0.333015	0.0332934	10.0024	1.48703e-23	2.69819e-22	Pls3	plastin 3 (T-isoform)		102866
493.144	-0.737985	0.0737821	-10.0022	1.49021e-23	2.70219e-22	Boc	biregional cell adhesion molecule-related/down-regulated by oncogenes (Cdon) binding protein		117606
346.694	0.98691	0.0987062	9.99846	1.54788e-23	2.80493e-22	Vsir	V-set immunoregulatory receptor		74048
21518.8	0.259031	0.025939	9.98619	1.75193e-23	3.17261e-22	Rpsa	ribosomal protein SA	03010	16785
411.124	0.820788	0.082289	9.97446	1.97178e-23	3.5684e-22	Elfn1	leucine rich repeat and fibronectin type III, extracellular 1		243312
4463.6	-0.314642	0.0315495	-9.97297	2.00147e-23	3.61978e-22	Sft2d2	SFT2 domain containing 2		108735
1418.26	-0.497359	0.0498782	-9.97147	2.03201e-23	3.6726e-22	Megf9	multiple EGF-like-domains 9		230316
507.947	-0.825811	0.0828343	-9.96944	2.074e-23	3.74605e-22
14626.9	0.298045	0.0299179	9.96209	2.23328e-23	4.03112e-22	Nrp2	neuropilin 2		18187
3643.08	0.321909	0.0323138	9.96199	2.23552e-23	4.03253e-22	Rnf41	ring finger protein 41	04144	67588
349.491	-0.948515	0.0952325	-9.96	2.28066e-23	4.11127e-22	Chsy3	chondroitin sulfate synthase 3	00532	78923
6445.61	0.312706	0.0313994	9.95898	2.30406e-23	4.15075e-22	Ptbp3	polypyrimidine tract binding protein 3		230257
11591.5	0.244583	0.0245723	9.9536	2.43215e-23	4.37866e-22	Dnm3os	dynamin 3, opposite strand		474332
1071.21	1.21127	0.121862	9.93971	2.79653e-23	5.03139e-22	Rflnb	refilin B		76566
7138.68	0.292879	0.0294692	9.9385	2.83071e-23	5.08958e-22	Creb3l1	cAMP responsive element binding protein 3-like 1	04916	26427
17027.7	0.223285	0.0224696	9.9372	2.86763e-23	5.15262e-22	Prdx1	peroxiredoxin 1	04146	18477
2488.81	0.361998	0.0364362	9.9351	2.92869e-23	5.25891e-22	Pdgfc	platelet-derived growth factor, C polypeptide	04060	54635
1888.6	0.415621	0.0418574	9.92946	3.09943e-23	5.56189e-22	Bcorl1	BCL6 co-repressor-like 1		320376
892.036	-0.746608	0.0752075	-9.92731	3.16681e-23	5.67913e-22
9500.45	-0.257162	0.0259109	-9.92486	3.24564e-23	5.81673e-22	Fmnl2	formin-like 2		71409
1613.13	0.538891	0.0543233	9.92007	3.40527e-23	6.09887e-22	Plekho1	pleckstrin homology domain containing, family O member 1		67220
57.769	-2.43973	0.24597	-9.91882	3.44811e-23	6.1716e-22	AW112010	expressed sequence AW112010		107350
4265.35	-0.320388	0.0323051	-9.91758	3.49114e-23	6.24458e-22	Pkp4	plakophilin 4		227937
252.921	1.32906	0.134171	9.90576	3.92964e-23	7.0244e-22	Nuak2	NUAK family, SNF1-like kinase, 2		74137
3365.09	0.36059	0.0364158	9.90202	4.07947e-23	7.28751e-22	Plxnd1	plexin D1		67784
2684.19	-0.389633	0.0393667	-9.89754	4.26638e-23	7.61648e-22	Fam53b	family with sequence similarity 53, member B		77938
22397.5	-0.298984	0.030209	-9.89718	4.28179e-23	7.63908e-22	Anxa2	annexin A2		12306
1315.09	-0.498379	0.0503565	-9.897	4.28943e-23	7.64778e-22	Mylk	myosin, light polypeptide kinase	04020	107589
2702.12	-0.416502	0.0420851	-9.89667	4.3038e-23	7.66846e-22	Pnpt1	polyribonucleotide nucleotidyltransferase 1	00230	71701
1164.24	-0.520134	0.0525716	-9.89383	4.42751e-23	7.88382e-22	Gmds	GDP-mannose 4, 6-dehydratase	00051	218138
837.579	-0.580722	0.058789	-9.87807	5.18229e-23	9.22188e-22	Shtn1	shootin 1		71653
431.074	-0.866118	0.0876989	-9.87604	5.2884e-23	9.40465e-22	H2-Q7	histocompatibility 2, Q region locus 7	04144	15018
1258.93	0.649167	0.0657347	9.87556	5.31379e-23	9.44374e-22	Pi4k2b	phosphatidylinositol 4-kinase type 2 beta	00562	67073
4826.3	-0.308069	0.0312078	-9.87155	5.53043e-23	9.82245e-22	Arap1	ArfGAP with RhoGAP domain, ankyrin repeat and PH domain 1	04144	69710
1693.39	-0.425436	0.0431248	-9.86523	5.88981e-23	1.0454e-21	D630045J12Rik	RIKEN cDNA D630045J12 gene		330286
633.858	-0.72043	0.0730479	-9.86243	6.05684e-23	1.07436e-21	Abca8b	ATP-binding cassette, sub-family A (ABC1), member 8b	02010	27404
1020.87	0.550446	0.0558267	9.85992	6.21006e-23	1.10083e-21	Foxf2	forkhead box F2		14238
564.493	-0.797391	0.0808815	-9.85876	6.28201e-23	1.11288e-21
3696.71	-0.421317	0.0427744	-9.84976	6.87092e-23	1.21643e-21	Adamtsl4	ADAMTS-like 4		229595
13631.7	0.300036	0.0304779	9.84439	7.24757e-23	1.28229e-21	Hnrnpa1	heterogeneous nuclear ribonucleoprotein A1	03040	15382
2131.87	0.418897	0.042566	9.84111	7.48801e-23	1.32398e-21	Epha2	Eph receptor A2	04360	13836
2346.15	-0.391698	0.0398301	-9.83423	8.01811e-23	1.41681e-21	Asap3	ArfGAP with SH3 domain, ankyrin repeat and PH domain 3	04144	230837
279.254	1.07265	0.109147	9.82749	8.57258e-23	1.51382e-21	Mtus1	mitochondrial tumor suppressor 1		102103
2480.54	-0.941335	0.0958331	-9.82264	8.99555e-23	1.58749e-21	Npr3	natriuretic peptide receptor 3		18162
25222.8	-0.306193	0.031238	-9.80193	1.10452e-22	1.94796e-21	Ifitm3	interferon induced transmembrane protein 3		66141
1841.75	0.412302	0.0420877	9.79624	1.16856e-22	2.05959e-21	Zfp280b	zinc finger protein 280B		64453
2237.04	0.377197	0.0385098	9.79482	1.18507e-22	2.08736e-21	Mybl1	myeloblastosis oncogene-like 1		17864
1441.78	-0.510486	0.0521187	-9.79467	1.1868e-22	2.08909e-21	Fbxw17	F-box and WD-40 domain protein 17		109082
322.842	0.937974	0.0957817	9.79283	1.20866e-22	2.12621e-21	Plcxd2	phosphatidylinositol-specific phospholipase C, X domain containing 2		433022
2326.23	0.405312	0.0413966	9.79095	1.23128e-22	2.16464e-21	Cpeb1	cytoplasmic polyadenylation element binding protein 1	04114	12877
313.468	1.08063	0.110441	9.78468	1.31015e-22	2.30182e-21	Sytl5	synaptotagmin-like 5		236643
3368.81	-0.369478	0.0377643	-9.78379	1.32163e-22	2.32052e-21	Lrpap1	low density lipoprotein receptor-related protein associated protein 1		16976
4877.07	0.33005	0.0337353	9.78351	1.32528e-22	2.32546e-21	Acat2	acetyl-Coenzyme A acetyltransferase 2	00071	110460
2370.86	0.391088	0.0399777	9.78267	1.33633e-22	2.34336e-21	Cxcl1	chemokine (C-X-C motif) ligand 1	04060	14825
13039	0.227215	0.0232309	9.7807	1.3627e-22	2.38809e-21	Surf4	surfeit gene 4		20932
189.799	-1.25555	0.12847	-9.77311	1.4688e-22	2.5724e-21	Cdkn1c	cyclin-dependent kinase inhibitor 1C (P57)	04110	12577
996.439	0.545995	0.0558965	9.76796	1.54528e-22	2.70462e-21	Aig1	androgen-induced 1		66253
2466.61	-0.398018	0.0408293	-9.74833	1.87519e-22	3.27998e-21	Cd82	CD82 antigen	04115	12521
5327.17	0.339543	0.0348552	9.74152	2.0054e-22	3.50552e-21	Slc39a6	solute carrier family 39 (metal ion transporter), member 6		106957
1787.07	0.424615	0.0436262	9.73301	2.18044e-22	3.8091e-21	Phf10	PHD finger protein 10		72057
6195.89	0.288431	0.0296369	9.73215	2.19891e-22	3.83894e-21	Abcf2	ATP-binding cassette, sub-family F (GCN20), member 2		27407
14489.3	0.237659	0.0244536	9.71877	2.50799e-22	4.37579e-21	Plxna1	plexin A1	04360	18844
922.37	0.544672	0.056099	9.70911	2.7574e-22	4.80792e-21	Trim7	tripartite motif-containing 7		94089
2203.77	0.398613	0.0410871	9.70166	2.96635e-22	5.16899e-21	Nt5dc2	5'-nucleotidase domain containing 2		70021
11463.6	-0.265688	0.0273966	-9.69784	3.07959e-22	5.36295e-21	Man2a1	mannosidase 2, alpha 1	00510	17158
6134.05	-0.75496	0.0778761	-9.69438	3.18574e-22	5.54431e-21	Tgtp2	T cell specific GTPase 2		100039796
6940.06	0.28687	0.0296232	9.68397	3.5273e-22	6.13488e-21	Fkbp10	FK506 binding protein 10		14230
295.368	-0.998848	0.103227	-9.67625	3.80403e-22	6.61204e-21	Slc37a1	solute carrier family 37 (glycerol-3-phosphate transporter), member 1		224674
8685.26	-0.251891	0.0260332	-9.67576	3.82227e-22	6.63957e-21	Adam10	a disintegrin and metallopeptidase domain 10	05010	11487
1632.9	-0.493351	0.0509945	-9.67459	3.86634e-22	6.71192e-21	Etv1	ets variant 1		14009
9504.99	0.220369	0.0227843	9.67195	3.96732e-22	6.88291e-21	Sidt2	SID1 transmembrane family, member 2		214597
2411.7	-0.379755	0.0392789	-9.66817	4.1167e-22	7.13759e-21	Rhoj	ras homolog family member J		80837
4347.34	0.333774	0.0345531	9.65974	4.47017e-22	7.74558e-21	Abcc1	ATP-binding cassette, sub-family C (CFTR/MRP), member 1	02010	17250
1286.23	0.48666	0.0504469	9.64698	5.0627e-22	8.76679e-21	Ccne1	cyclin E1	04110	12447
251.396	-1.00136	0.103806	-9.64648	5.08705e-22	8.80346e-21	Slc8a3	solute carrier family 8 (sodium/calcium exchanger), member 3	04020	110893
5809.26	-0.325517	0.0337458	-9.64615	5.10362e-22	8.82661e-21	Irf9	interferon regulatory factor 9	04380	16391
2319.85	-0.358937	0.0372323	-9.64049	5.39318e-22	9.32158e-21	Ezh1	enhancer of zeste 1 polycomb repressive complex 2 subunit		14055
3731.02	0.31201	0.0323731	9.63795	5.528e-22	9.54865e-21	Tnfrsf1b	tumor necrosis factor receptor superfamily, member 1b	04060	21938
12894.4	0.260329	0.0270203	9.63457	5.71325e-22	9.86249e-21	Pdpn	podoplanin		14726
8049.31	-1.22845	0.127517	-9.63363	5.76579e-22	9.94698e-21	Ifit3b	interferon-induced protein with tetratricopeptide repeats 3B		667370
5213.72	-0.284181	0.029504	-9.63195	5.86064e-22	1.01043e-20	Vma21	VMA21 vacuolar H+-ATPase homolog (S. cerevisiae)		67048
3686.2	0.310083	0.0322839	9.60489	7.62399e-22	1.31363e-20	Selenoi	selenoprotein I	00564	28042
4160.22	0.285253	0.02971	9.60125	7.89838e-22	1.36006e-20	Flt1	FMS-like tyrosine kinase 1	04060	14254
3954.17	-0.3642	0.0379359	-9.60039	7.96444e-22	1.37059e-20	Gm2a	GM2 ganglioside activator protein	04142	14667
165.49	-1.41131	0.147036	-9.59836	8.12271e-22	1.39695e-20	Gm9574	histocompatibility 2, T region pseudogene		674135
1110.51	0.495681	0.0516596	9.59513	8.38128e-22	1.44053e-20	Prkd1	protein kinase D1		18760
2449.89	0.346846	0.0361547	9.59338	8.52419e-22	1.46418e-20	Ern1	endoplasmic reticulum (ER) to nucleus signalling 1	04141	78943
234.295	-1.18034	0.123038	-9.59331	8.53011e-22	1.46429e-20
2934.33	0.405706	0.0422912	9.59316	8.54318e-22	1.46563e-20	Tatdn2	TatD DNase domain containing 2		381801
8601.94	0.249871	0.0260605	9.5881	8.97225e-22	1.53828e-20	Akap11	A kinase (PRKA) anchor protein 11		219181
4186.3	0.375518	0.0391673	9.58752	9.02244e-22	1.54593e-20	Tes	testin LIM domain protein		21753
89.8482	-1.79469	0.187297	-9.58205	9.51356e-22	1.62806e-20
4467.71	0.27403	0.0285981	9.58209	9.51027e-22	1.62806e-20	Rlf	rearranged L-myc fusion sequence		109263
306.979	-1.00757	0.105184	-9.5791	9.78905e-22	1.67417e-20
796.218	-0.735116	0.0767464	-9.57851	9.84581e-22	1.68284e-20
1933.6	0.407092	0.0425069	9.57709	9.98184e-22	1.70504e-20	Rps6ka2	ribosomal protein S6 kinase, polypeptide 2	04010	20112
1059.32	-0.559407	0.0584114	-9.57702	9.98842e-22	1.70511e-20	Smad9	SMAD family member 9	04350	55994
4367.32	-0.307766	0.0321448	-9.57438	1.02475e-21	1.74826e-20	Abhd12	abhydrolase domain containing 12		76192
3458.8	0.352765	0.0368499	9.57303	1.03822e-21	1.77016e-20	Kdm5b	lysine (K)-specific demethylase 5B		75605
8115.66	0.280808	0.0293398	9.57087	1.06012e-21	1.80637e-20	Gsto1	glutathione S-transferase omega 1	00480	14873
34007.4	0.275688	0.0288217	9.5653	1.11876e-21	1.90512e-20	Tpm1	tropomyosin 1, alpha	04260	22003
3667.38	-0.292408	0.0305732	-9.56419	1.13087e-21	1.92456e-20	Acap3	ArfGAP with coiled-coil, ankyrin repeat and PH domains 3	04144	140500
774.239	0.566739	0.0592796	9.56044	1.17259e-21	1.99435e-20
604.148	0.657961	0.068846	9.557	1.21216e-21	2.06037e-20	Relt	RELT tumor necrosis factor receptor	04060	320100
1025.66	-0.515048	0.0539341	-9.54958	1.3022e-21	2.21206e-20	Ttc7b	tetratricopeptide repeat domain 7B		104718
15317.1	0.236435	0.0247889	9.53791	1.45739e-21	2.47416e-20	Sh3glb1	SH3-domain GRB2-like B1 (endophilin)	04144	54673
5487.5	0.307041	0.0321975	9.53618	1.48194e-21	2.5143e-20	Nomo1	nodal modulator 1		211548
19995.8	-0.241976	0.0253818	-9.53345	1.52143e-21	2.57972e-20	Xdh	xanthine dehydrogenase	00230	22436
862.71	-0.592148	0.062133	-9.53032	1.56801e-21	2.65707e-20	Ppm1k	protein phosphatase 1K (PP2C domain containing)		243382
5172.64	0.265775	0.0278934	9.52825	1.59953e-21	2.70883e-20	Tmtc3	transmembrane and tetratricopeptide repeat containing 3		237500
668.744	0.686522	0.0720904	9.52306	1.68152e-21	2.84594e-20
1601.19	0.428796	0.0450449	9.5193	1.74345e-21	2.94895e-20	Ankrd44	ankyrin repeat domain 44		329154
1047.18	0.637942	0.0670231	9.51825	1.76121e-21	2.97718e-20	Nucb2	nucleobindin 2		53322
3157.69	-0.372267	0.039117	-9.51677	1.78651e-21	3.01809e-20	Dleu2	deleted in lymphocytic leukemia, 2		668253
1347.3	0.47566	0.0500027	9.51268	1.85817e-21	3.13726e-20	Snhg18	small nucleolar RNA host gene 18		100616095
8384.42	-0.292234	0.0307373	-9.50747	1.95365e-21	3.29644e-20	Gas7	growth arrest specific 7		14457
492.855	-0.713112	0.0750581	-9.5008	2.08282e-21	3.51225e-20	Pyroxd2	pyridine nucleotide-disulphide oxidoreductase domain 2		74580
356.049	-0.951152	0.100188	-9.49368	2.23022e-21	3.75852e-20	Aldh3a1	aldehyde dehydrogenase family 3, subfamily A1	00010	11670
14291.3	0.231204	0.0243719	9.4865	2.38928e-21	4.02413e-20	Rad23b	RAD23 homolog B, nucleotide excision repair protein	03420	19359
2770.31	-1.81987	0.192031	-9.47694	2.61849e-21	4.40749e-20	Cxcl10	chemokine (C-X-C motif) ligand 10	04060	15945
310.347	-0.972072	0.102588	-9.47549	2.65517e-21	4.46653e-20	Rasl11b	RAS-like, family 11, member B		68939
10952	0.240424	0.0253798	9.47306	2.71764e-21	4.56884e-20	Itgbl1	integrin, beta-like 1		223272
1788.11	0.432063	0.0456353	9.46773	2.86e-21	4.80321e-20	Ebp	phenylalkylamine Ca2+ antagonist (emopamil) binding protein	00100	13595
7614.1	-0.281267	0.029708	-9.46771	2.86052e-21	4.80321e-20	Zfp516	zinc finger protein 516		329003
2353.84	0.367378	0.0388079	9.46658	2.89155e-21	4.85237e-20	Nln	neurolysin (metallopeptidase M3 family)	04614	75805
618.42	0.685835	0.0724821	9.46213	3.01721e-21	5.06017e-20
266.507	-0.989033	0.104536	-9.46119	3.04456e-21	5.10296e-20	Piwil4	piwi-like RNA-mediated gene silencing 4	04320	330890
622.417	0.800049	0.0845953	9.45738	3.15767e-21	5.28933e-20	Slc16a3	solute carrier family 16 (monocarboxylic acid transporters), member 3		80879
1619.06	-0.430684	0.0455643	-9.45222	3.31714e-21	5.5531e-20	Iah1	isoamyl acetate-hydrolyzing esterase 1 homolog		67732
1501.42	-0.529782	0.0560569	-9.45079	3.36274e-21	5.62603e-20	Ccdc85b	coiled-coil domain containing 85B		240514
336.539	0.881508	0.0932997	9.44814	3.44917e-21	5.76716e-20	Fkbp11	FK506 binding protein 11		66120
634.595	-0.670412	0.0709616	-9.44754	3.4689e-21	5.79665e-20	Atp13a4	ATPase type 13A4		224079
7142.97	-0.273619	0.0289666	-9.44602	3.51973e-21	5.87803e-20	Sik3	SIK family kinase 3		70661
6151.51	-0.753544	0.079781	-9.44516	3.5487e-21	5.92284e-20	Ly6a	lymphocyte antigen 6 complex, locus A		110454
2761.99	0.353094	0.0373918	9.44306	3.62034e-21	6.03878e-20	Bub1	BUB1, mitotic checkpoint serine/threonine kinase	04110	12235
9036.61	0.264366	0.0280067	9.43939	3.74961e-21	6.25063e-20	Pdia4	protein disulfide isomerase associated 4	04141	12304
1196.06	0.633449	0.0671119	9.43871	3.77414e-21	6.28774e-20	Tubb2b	tubulin, beta 2B class IIB	04145	73710
1859.66	0.396908	0.0420588	9.43697	3.83708e-21	6.38875e-20	Ccng2	cyclin G2	04115	12452
103.341	-1.58537	0.168073	-9.43261	4.00007e-21	6.65613e-20
605.093	-0.713147	0.0756125	-9.43159	4.03907e-21	6.71698e-20	Klf15	Kruppel-like factor 15		66277
115.649	1.75728	0.186446	9.42517	4.29411e-21	7.13683e-20	Edn1	endothelin 1	04916	13614
5214.07	0.298408	0.0316615	9.42496	4.30282e-21	7.14702e-20	Tceal8	transcription elongation factor A (SII)-like 8		66684
2799.94	-0.382874	0.0406305	-9.42332	4.37061e-21	7.25527e-20	Mcu	mitochondrial calcium uniporter		215999
1203.2	-0.487016	0.0516951	-9.42092	4.47165e-21	7.41854e-20	Tmco4	transmembrane and coiled-coil domains 4		77056
5568.02	-0.283552	0.0301041	-9.41906	4.55157e-21	7.5466e-20	Cited2	Cbp/p300-interacting transactivator, with Glu/Asp-rich carboxy-terminal domain, 2		17684
2150.46	0.385292	0.0409215	9.4154	4.71267e-21	7.80905e-20	Socs2	suppressor of cytokine signaling 2	04630	216233
671.745	-0.674871	0.0716949	-9.4131	4.8173e-21	7.97764e-20	Kirrel3	kirre like nephrin family adhesion molecule 3		67703
5030.94	0.271744	0.0289025	9.4021	5.34825e-21	8.85163e-20	Tpcn1	two pore channel 1		252972
9128.28	0.237965	0.02531	9.402	5.35344e-21	8.85492e-20	Atp6v1b2	ATPase, H+ transporting, lysosomal V1 subunit B2	00190	11966
884.118	-0.56908	0.06054	-9.40007	5.45291e-21	9.01406e-20	6430548M08Rik	RIKEN cDNA 6430548M08 gene		234797
2163.94	-0.380526	0.0404822	-9.39983	5.46524e-21	9.02907e-20	Ube2e3	ubiquitin-conjugating enzyme E2E 3	04120	22193
2302.61	-0.382701	0.0407243	-9.39737	5.59457e-21	9.23721e-20	Foxo1	forkhead box O1	04910	56458
1561.6	0.462365	0.0492044	9.39682	5.62396e-21	9.2802e-20	Dut	deoxyuridine triphosphatase	00240	110074
1720.2	0.391663	0.041683	9.39624	5.65464e-21	9.32527e-20	Hpcal1	hippocalcin-like 1		53602
11827.8	-0.275497	0.0293326	-9.39218	5.87695e-21	9.68613e-20	Hdac7	histone deacetylase 7		56233
522.696	-0.819301	0.0872389	-9.39146	5.91717e-21	9.74661e-20
97.432	1.64077	0.17476	9.3887	6.07459e-21	9.99996e-20	Foxq1	forkhead box Q1		15220
2439.7	-0.346577	0.036935	-9.38342	6.38639e-21	1.0507e-19	Rcbtb2	regulator of chromosome condensation (RCC1) and BTB (POZ) domain containing protein 2		105670
590.492	-0.773011	0.0823832	-9.38311	6.40544e-21	1.05222e-19
254.871	-2.38499	0.25418	-9.38308	6.40702e-21	1.05222e-19	Trabd2b	TraB domain containing 2B		666048
69000.3	-0.202336	0.0215638	-9.3831	6.40592e-21	1.05222e-19	Timp2	tissue inhibitor of metalloproteinase 2		21858
657.843	0.696352	0.0742235	9.38183	6.48396e-21	1.06422e-19	Azin2	antizyme inhibitor 2	00330	242669
3856.87	0.354602	0.037799	9.38125	6.5197e-21	1.06946e-19	Naa50	N(alpha)-acetyltransferase 50, NatE catalytic subunit		72117
7812.65	-0.236147	0.0251747	-9.38036	6.57454e-21	1.07781e-19	Sdcbp	syndecan binding protein		53378
6523.05	0.244657	0.0260989	9.37424	6.9678e-21	1.14161e-19	Gnptab	N-acetylglucosamine-1-phosphate transferase, alpha and beta subunits	04142	432486
742.527	-0.594419	0.0634166	-9.37324	7.0341e-21	1.15179e-19	Apol10b	apolipoprotein L 10B		328561
41.7597	-3.05082	0.325523	-9.37207	7.1125e-21	1.16394e-19	Cxcl11	chemokine (C-X-C motif) ligand 11	04060	56066
17533.6	-0.564344	0.0602266	-9.37034	7.22976e-21	1.18243e-19	Samd9l	sterile alpha motif domain containing 9-like		209086
1615.41	-0.425705	0.045433	-9.36994	7.25724e-21	1.18622e-19	Olfml3	olfactomedin-like 3		99543
976.675	-0.647551	0.0691503	-9.3644	7.64832e-21	1.24941e-19	Lmod1	leiomodin 1 (smooth muscle)		93689
12639.7	-0.244409	0.0261033	-9.36317	7.7379e-21	1.26329e-19	Tcirg1	T cell, immune regulator 1, ATPase, H+ transporting, lysosomal V0 protein A3	00190	27060
484.975	-0.748854	0.079986	-9.36231	7.80121e-21	1.27288e-19	Smpd3	sphingomyelin phosphodiesterase 3, neutral	00600	58994
209.381	-1.25042	0.133589	-9.36019	7.95923e-21	1.2979e-19	Gcnt1	glucosaminyl (N-acetyl) transferase 1, core 2	00512	14537
6321.54	0.277273	0.0296428	9.3538	8.45536e-21	1.37799e-19	Dnajb6	DnaJ heat shock protein family (Hsp40) member B6		23950
5779.97	0.279089	0.0298724	9.34271	9.39017e-21	1.52944e-19	Hs2st1	heparan sulfate 2-O-sulfotransferase 1	00534	23908
172.513	-1.27495	0.136467	-9.34257	9.40254e-21	1.53055e-19
9004.06	-0.290033	0.0310505	-9.3407	9.56986e-21	1.55687e-19	Tpm2	tropomyosin 2, beta	04260	22004
1447.6	0.461055	0.0493743	9.33797	9.82032e-21	1.59668e-19	Coq10b	coenzyme Q10B		67876
4294.4	0.28797	0.0308396	9.33766	9.84823e-21	1.60028e-19	Lrrk2	leucine-rich repeat kinase 2	05012	66725
1313.58	0.50859	0.0545384	9.32535	1.10616e-20	1.7964e-19	Mrgbp	MRG/MORF4L binding protein		73247
221.067	1.07038	0.114806	9.32345	1.1262e-20	1.82787e-19	Cth	cystathionase (cystathionine gamma-lyase)	00260	107869
12658.6	-0.776433	0.0833038	-9.3205	1.15797e-20	1.87832e-19	Gbp2	guanylate binding protein 2		14469
573.657	-0.763158	0.0819009	-9.31806	1.18486e-20	1.92083e-19	Cnnm1	cyclin M1		83674
338.568	-0.885297	0.0950644	-9.31261	1.24732e-20	2.02089e-19
6984.61	-0.272929	0.0293239	-9.30738	1.31029e-20	2.12167e-19	Slc30a4	solute carrier family 30 (zinc transporter), member 4		22785
8566.15	0.293154	0.0314988	9.30681	1.31729e-20	2.13176e-19	Rps12	ribosomal protein S12	03010	20042
4574.43	-0.27635	0.0296965	-9.30582	1.32968e-20	2.15055e-19	Arhgap17	Rho GTPase activating protein 17		70497
441.236	0.794085	0.0853541	9.30342	1.35993e-20	2.1982e-19	Mboat2	membrane bound O-acyltransferase domain containing 2	00561	67216
150.812	-1.31143	0.141018	-9.29971	1.40829e-20	2.27503e-19
21705.7	0.249197	0.0268029	9.29742	1.439e-20	2.32329e-19	Lmna	lamin A	05410	16905
22856.9	-0.243811	0.0262252	-9.29682	1.44713e-20	2.33506e-19	Flnc	filamin C, gamma	04010	68794
729.885	-0.608576	0.0655004	-9.29118	1.52585e-20	2.46065e-19	Cdca7l	cell division cycle associated 7 like		217946
5186.91	-0.801937	0.0864629	-9.27493	1.77741e-20	2.86465e-19	Tgtp1	T cell specific GTPase 1		21822
2092.1	-0.387981	0.0418417	-9.27259	1.81684e-20	2.92649e-19	Gpam	glycerol-3-phosphate acyltransferase, mitochondrial	00561	14732
4132.61	-0.31432	0.0339243	-9.26533	1.94481e-20	3.13081e-19	Ptov1	prostate tumor over expressed gene 1		84113
3592.86	0.368422	0.0397754	9.26256	1.99584e-20	3.21109e-19	Mcfd2	multiple coagulation factor deficiency 2		193813
96.6678	-1.61053	0.173923	-9.26003	2.0437e-20	3.28618e-19	Tmem51	transmembrane protein 51		214359
6299.46	-0.256074	0.0276552	-9.25953	2.05336e-20	3.29979e-19	Snx33	sorting nexin 33		235406
774.361	0.653358	0.0705957	9.25493	2.14371e-20	3.44299e-19	Dram1	DNA-damage regulated autophagy modulator 1		71712
192.612	-1.11259	0.120337	-9.24568	2.33747e-20	3.75201e-19
940.095	0.52831	0.057142	9.24556	2.34002e-20	3.75393e-19	Rspo3	R-spondin 3		72780
1387.93	-0.48897	0.052889	-9.24521	2.34786e-20	3.76432e-19	Gnptg	N-acetylglucosamine-1-phosphotransferase, gamma subunit	04142	214505
94.9681	1.64268	0.177713	9.24345	2.38673e-20	3.82443e-19	Rnf180	ring finger protein 180		71816
3296.39	-0.353522	0.0382476	-9.243	2.39682e-20	3.83837e-19	Trnp1	TMF1-regulated nuclear protein 1		69539
7912.97	0.279947	0.0302932	9.24125	2.43631e-20	3.89937e-19	Paics	phosphoribosylaminoimidazole carboxylase, phosphoribosylaminoribosylaminoimidazole, succinocarboxamide synthetase	00230	67054
2463.3	0.42838	0.0463717	9.23797	2.51207e-20	4.01829e-19	Fhl2	four and a half LIM domains 2	04380	14200
9797.06	0.271728	0.0294245	9.23474	2.58906e-20	4.13906e-19	Serpinb6a	serine (or cysteine) peptidase inhibitor, clade B, member 6a	05146	20719
1361.09	-0.436844	0.0473416	-9.2275	2.77028e-20	4.42621e-19	Idnk	idnK gluconokinase homolog (E. coli)		75731
425.893	-0.755991	0.081935	-9.22671	2.79064e-20	4.45617e-19	Kcnip3	Kv channel interacting protein 3, calsenilin		56461
108.274	1.52866	0.165684	9.22635	2.80018e-20	4.46883e-19	Atp8b4	ATPase, class I, type 8B, member 4		241633
4619.31	-0.299645	0.0324943	-9.22146	2.93077e-20	4.67455e-19	Ddit4	DNA-damage-inducible transcript 4	04150	74747
21118.8	0.175352	0.0190257	9.21661	3.06653e-20	4.88826e-19	Chd4	chromodomain helicase DNA binding protein 4		107932
1566.45	0.454007	0.049289	9.21112	3.22747e-20	5.14186e-19	Irak2	interleukin-1 receptor-associated kinase 2	04210	108960
2367.53	0.36805	0.0399673	9.20878	3.29852e-20	5.25203e-19	Wwp2	WW domain containing E3 ubiquitin protein ligase 2	04120	66894
755.591	-0.584932	0.0635237	-9.2081	3.3195e-20	5.28239e-19	Myorg	myogenesis regulating glycosidase (putative)		329828
61.5387	2.33864	0.253991	9.20761	3.33481e-20	5.30371e-19	Gpr39	G protein-coupled receptor 39		71111
6096.55	0.306789	0.0333196	9.20747	3.33894e-20	5.30723e-19	Klhl24	kelch-like 24		75785
3368.07	0.317011	0.0344366	9.20564	3.39639e-20	5.39545e-19	Snap47	synaptosomal-associated protein, 47	04130	67826
1837.19	0.367968	0.0399964	9.20003	3.57839e-20	5.68132e-19	Aprt	adenine phosphoribosyl transferase	00230	11821
434.422	-0.832426	0.0906013	-9.18779	4.00978e-20	6.36257e-19	A330074K22Rik	RIKEN cDNA A330074K22 gene		434353
123.789	1.53702	0.167489	9.17682	4.44019e-20	7.04149e-19	Nrcam	neuronal cell adhesion molecule	04514	319504
2149.42	0.392317	0.0427733	9.172	4.64307e-20	7.35902e-19	Fam126b	family with sequence similarity 126, member B		213056
12112.7	-0.20837	0.0227281	-9.16793	4.82209e-20	7.63838e-19	Mxra8	matrix-remodelling associated 8		74761
2155.98	0.3899	0.0425378	9.16597	4.91015e-20	7.77341e-19	Robo2	roundabout guidance receptor 2	04360	268902
8110.51	0.261817	0.0285694	9.16422	4.99045e-20	7.89603e-19	Slc48a1	solute carrier family 48 (heme transporter), member 1		67739
4552.88	0.290582	0.0317505	9.15204	5.58672e-20	8.83442e-19	Samd8	sterile alpha motif domain containing 8		67630
12187.9	0.214344	0.0234329	9.14712	5.84732e-20	9.24123e-19	Nfib	nuclear factor I/B		18028
4283.57	0.315867	0.0345335	9.14668	5.8709e-20	9.26793e-19	Numbl	numb-like	04330	18223
2834.28	0.361684	0.0395425	9.14673	5.86839e-20	9.26793e-19	Spats2	spermatogenesis associated, serine-rich 2		72572
2211.36	0.408785	0.0447278	9.13941	6.27925e-20	9.9069e-19	Cyb5r1	cytochrome b5 reductase 1	00520	72017
39913.3	-0.17698	0.0193804	-9.1319	6.73093e-20	1.06135e-18	Akap12	A kinase (PRKA) anchor protein (gravin) 12		83397
153.561	1.34586	0.147457	9.12715	7.03292e-20	1.10834e-18	Fabp4	fatty acid binding protein 4, adipocyte	03320	11770
1230.23	-0.463135	0.050756	-9.12473	7.19175e-20	1.13272e-18	Fance	Fanconi anemia, complementation group E		72775
269.769	-1.01368	0.111099	-9.12417	7.22911e-20	1.13796e-18	Serpind1	serine (or cysteine) peptidase inhibitor, clade D, member 1	04610	15160
1471.98	-0.422048	0.0462664	-9.12213	7.36624e-20	1.15889e-18	Slc24a3	solute carrier family 24 (sodium/potassium/calcium exchanger), member 3		94249
985.623	0.480182	0.0526739	9.11612	7.78585e-20	1.22421e-18	Asic1	acid-sensing (proton-gated) ion channel 1		11419
548.256	-1.7215	0.189019	-9.10755	8.42618e-20	1.32413e-18	Mx1	MX dynamin-like GTPase 1		17857
1304.43	-0.42604	0.0467811	-9.1071	8.46112e-20	1.32887e-18	Lurap1l	leucine rich adaptor protein 1-like		52829
3909.48	-0.292844	0.0321673	-9.10377	8.72519e-20	1.36957e-18	Adipor2	adiponectin receptor 2	04920	68465
1963.51	0.37899	0.0416412	9.10132	8.92388e-20	1.39996e-18	Marcksl1	MARCKS-like 1	04666	17357
3912.66	-0.306646	0.0336937	-9.101	8.95077e-20	1.40338e-18	Fcgrt	Fc fragment of IgG receptor and transporter		14132
8202.31	0.263182	0.0289469	9.09188	9.73452e-20	1.52541e-18	Cux1	cut-like homeobox 1		13047
1187.73	0.455091	0.0500598	9.09095	9.81762e-20	1.53756e-18	C1galt1	core 1 synthase, glycoprotein-N-acetylgalactosamine 3-beta-galactosyltransferase, 1	00512	94192
901.784	-0.600276	0.066035	-9.09027	9.87939e-20	1.54636e-18
5745.53	0.265556	0.0292159	9.08943	9.95607e-20	1.55748e-18	Msh6	mutS homolog 6	03430	17688
1128.5	0.482512	0.053102	9.08652	1.02262e-19	1.59884e-18	Pgf	placental growth factor	04150	18654
18392.5	-0.224076	0.0246672	-9.08396	1.04693e-19	1.63592e-18	Cnn2	calponin 2		12798
4008.23	0.334329	0.0368315	9.07727	1.11331e-19	1.73867e-18	Slc44a1	solute carrier family 44, member 1		100434
239.45	1.00375	0.110597	9.07577	1.12874e-19	1.76176e-18	Pappa2	pappalysin 2		23850
4368.75	-0.327544	0.0360969	-9.07402	1.14701e-19	1.78927e-18	Ece1	endothelin converting enzyme 1		230857
1828.03	-0.376609	0.0415153	-9.07157	1.17317e-19	1.82905e-18	Fhip1a	FHF complex subunit HOOK interacting protein 1A		229488
864.635	0.559803	0.0617322	9.06825	1.20942e-19	1.8845e-18	Runx3	runt related transcription factor 3		12399
338.961	-0.908337	0.100191	-9.06607	1.23389e-19	1.92155e-18	Adhfe1	alcohol dehydrogenase, iron containing, 1		76187
1901.43	0.37736	0.0416444	9.06149	1.28679e-19	2.00281e-18	Zfp719	zinc finger protein 719		210105
811.2	-0.544907	0.0601594	-9.05772	1.332e-19	2.07202e-18	Tnik	TRAF2 and NCK interacting kinase		665113
2757.92	0.387403	0.0427735	9.05707	1.34007e-19	2.08339e-18	Wdr75	WD repeat domain 75	03008	73674
4747.28	-0.312734	0.0345345	-9.0557	1.35701e-19	2.10854e-18	Endod1	endonuclease domain containing 1	04210	71946
4304.6	0.760928	0.0840449	9.05383	1.38043e-19	2.14373e-18	Odc1	ornithine decarboxylase, structural 1	00330	18263
145.033	1.3196	0.145755	9.05354	1.38412e-19	2.14825e-18	Prrg3	proline rich Gla (G-carboxyglutamic acid) 3 (transmembrane)		208748
3135.84	0.328691	0.0363176	9.05047	1.42356e-19	2.20823e-18	Ado	2-aminoethanethiol (cysteamine) dioxygenase	00430	211488
1011.86	0.546212	0.0603895	9.04481	1.49925e-19	2.32434e-18	Ptrh1	peptidyl-tRNA hydrolase 1 homolog		329384
5101.97	0.306589	0.0339035	9.04299	1.52448e-19	2.36213e-18	Aaas	achalasia, adrenocortical insufficiency, alacrimia	03013	223921
93.8196	1.85716	0.205375	9.04276	1.52771e-19	2.36582e-18	Ndufa4l2	Ndufa4, mitochondrial complex associated like 2	00190	407790
10406.3	-0.233767	0.0258519	-9.04254	1.53078e-19	2.36925e-18	Tsc22d1	TSC22 domain family, member 1		21807
4236.2	0.348956	0.0385949	9.0415	1.5453e-19	2.39038e-18	Dhcr24	24-dehydrocholesterol reductase	00100	74754
2464.46	-0.36751	0.040648	-9.04128	1.54847e-19	2.39394e-18	Ehd4	EH-domain containing 4	04144	98878
170.394	1.38196	0.152899	9.03841	1.58965e-19	2.45623e-18	Slc40a1	solute carrier family 40 (iron-regulated transporter), member 1		53945
5441.76	0.258435	0.0285948	9.03785	1.59789e-19	2.46759e-18	Pcgf3	polycomb group ring finger 3		69587
5902.09	-0.26104	0.0289206	-9.02611	1.77885e-19	2.74552e-18	Pias1	protein inhibitor of activated STAT 1	04120	56469
531.803	-0.706109	0.0782797	-9.02033	1.87521e-19	2.89263e-18	Coch	cochlin		12810
7033.82	0.282529	0.0313253	9.01921	1.89456e-19	2.92085e-18	Gars	glycyl-tRNA synthetase	00970	353172
138.363	-1.372	0.152218	-9.01343	1.99715e-19	3.07731e-18	Kcnd3	potassium voltage-gated channel, Shal-related family, member 3		56543
7125.64	-0.268564	0.0298011	-9.01189	2.02529e-19	3.11893e-18	F3	coagulation factor III	04610	14066
76.5678	1.94995	0.216636	9.00105	2.23561e-19	3.44091e-18	Acot4	acyl-CoA thioesterase 4	01040	171282
16328.8	0.314288	0.0349447	8.99386	2.38693e-19	3.67176e-18	Amotl2	angiomotin-like 2		56332
14839.1	0.235675	0.0262279	8.98567	2.57163e-19	3.95368e-18	Psmd2	proteasome (prosome, macropain) 26S subunit, non-ATPase, 2	03050	21762
3348.36	-0.315892	0.0351988	-8.97452	2.84582e-19	4.3728e-18	Tle2	transducin-like enhancer of split 2		21886
5719.65	0.247596	0.0275982	8.97146	2.92603e-19	4.49355e-18	Slc4a4	solute carrier family 4 (anion exchanger), member 4	04964	54403
1290.56	0.457553	0.0510099	8.96989	2.96798e-19	4.55546e-18	Crip2	cysteine rich protein 2		68337
2208.07	0.33904	0.0378132	8.96617	3.06996e-19	4.70937e-18	Tmem184c	transmembrane protein 184C		234463
3561.03	0.31484	0.0351376	8.96022	3.24037e-19	4.96803e-18	Fkbp4	FK506 binding protein 4		14228
300.926	-0.832182	0.092908	-8.95705	3.33492e-19	5.11017e-18	Rbm20	RNA binding motif protein 20		73713
321.833	-0.85351	0.0953059	-8.95548	3.3827e-19	5.18051e-18	Adcy5	adenylate cyclase 5	00230	224129
145.61	1.29915	0.145123	8.95206	3.48895e-19	5.34028e-18	Gja4	gap junction protein, alpha 4		14612
7345.73	0.328251	0.0366786	8.94938	3.57483e-19	5.46871e-18	H1f2	H1.2 linker histone, cluster member		50708
69.8728	-1.99977	0.223504	-8.94736	3.64077e-19	5.5665e-18	Gm5089	predicted gene 5089		328479
2658.97	-0.347732	0.0388667	-8.9468	3.65946e-19	5.59199e-18	Tyk2	tyrosine kinase 2	04380	54721
890.477	-0.519237	0.0580394	-8.94629	3.67629e-19	5.61461e-18	Prr16	proline rich 16		71373
5179.86	-0.258057	0.0288623	-8.94097	3.85767e-19	5.88836e-18	Dbnl	drebrin-like		13169
135.793	-1.5215	0.170237	-8.93753	3.97956e-19	6.07108e-18	Tmprss2	transmembrane protease, serine 2		50528
3026.27	-0.31656	0.0354201	-8.9373	3.98778e-19	6.08027e-18	St3gal4	ST3 beta-galactoside alpha-2,3-sialyltransferase 4	00601	20443
2154.01	-0.454398	0.0508521	-8.93567	4.04713e-19	6.16737e-18
420.356	0.818212	0.0916108	8.9314	4.20668e-19	6.40697e-18
5218.51	0.23451	0.026261	8.92999	4.26046e-19	6.48532e-18	Heatr5a	HEAT repeat containing 5A		320487
6145.56	0.236315	0.0264812	8.92386	4.50296e-19	6.85069e-18	Ncln	nicalin		103425
10728.9	0.628339	0.0704256	8.92203	4.57834e-19	6.96154e-18	Ccn1	cellular communication network factor 1		16007
5518.41	0.26827	0.0300694	8.92171	4.59142e-19	6.97759e-18	Slc39a13	solute carrier family 39 (metal ion transporter), member 13		68427
223.975	-1.07472	0.120562	-8.91422	4.91253e-19	7.46149e-18	Dll1	delta like canonical Notch ligand 1	04330	13388
600.158	-0.614029	0.068928	-8.90827	5.1837e-19	7.86905e-18	Slc9a2	solute carrier family 9 (sodium/hydrogen exchanger), member 2		226999
2079.28	-0.3431	0.0385155	-8.9081	5.19163e-19	7.87677e-18	Fam171b	family with sequence similarity 171, member B		241520
221.509	-1.03384	0.116077	-8.90653	5.26565e-19	7.98469e-18
318.523	0.891929	0.100169	8.90429	5.37303e-19	8.14306e-18	Slc2a3	solute carrier family 2 (facilitated glucose transporter), member 3		20527
2170.48	0.368965	0.0414593	8.89944	5.61304e-19	8.50215e-18	Erp29	endoplasmic reticulum protein 29	04141	67397
3668.07	-0.298361	0.0335406	-8.89551	5.81523e-19	8.8036e-18	Fhod1	formin homology 2 domain containing 1		234686
4114.46	-0.263993	0.0296796	-8.89479	5.85286e-19	8.85573e-18	Hexim1	hexamethylene bis-acetamide inducible 1		192231
55.5773	-2.19038	0.246296	-8.89331	5.93147e-19	8.96977e-18	Tmc3	transmembrane channel-like gene family 3		233424
2575.97	-0.34392	0.0386777	-8.89196	6.00392e-19	9.07438e-18	Zup1	zinc finger containing ubiquitin peptidase 1		72580
443.538	-0.795374	0.0894644	-8.8904	6.0892e-19	9.19824e-18	Hfe	homeostatic iron regulator		15216
3700.81	0.299108	0.0336537	8.88782	6.23217e-19	9.40908e-18	Ctps2	cytidine 5'-triphosphate synthase 2	00240	55936
997.945	-0.489006	0.0550371	-8.88503	6.3906e-19	9.64302e-18	Madd	MAP-kinase activating death domain		228355
2636.51	0.33344	0.0375686	8.87551	6.96133e-19	1.04985e-17	Bmp2k	BMP2 inducible kinase		140780
9927.66	-0.299653	0.0337741	-8.87226	7.16736e-19	1.08033e-17	Foxc1	forkhead box C1		17300
996.21	0.505678	0.0570049	8.87078	7.26373e-19	1.09426e-17	Hyal2	hyaluronoglucosaminidase 2	00531	15587
1379.86	0.42124	0.0474927	8.86957	7.34303e-19	1.10561e-17	Twnk	twinkle mtDNA helicase		226153
149.016	-1.32078	0.149029	-8.86257	7.8192e-19	1.17666e-17	Cdh26	cadherin-like 26		381409
34.0132	4.58299	0.517122	8.86249	7.82482e-19	1.17687e-17	Dynap	dynactin associated protein		75577
16926.4	-0.192052	0.0216968	-8.85163	8.62493e-19	1.2965e-17	Cbx6	chromobox 6		494448
3038.82	-0.297277	0.0335885	-8.85055	8.70898e-19	1.30843e-17	Lonp2	lon peptidase 2, peroxisomal		66887
55.398	2.50155	0.282678	8.84948	8.79278e-19	1.3203e-17	Cyth4	cytohesin 4		72318
2010.44	0.372939	0.042163	8.84515	9.14034e-19	1.37174e-17	Zswim6	zinc finger SWIM-type containing 6		67263
2022.48	0.483534	0.0546738	8.84397	9.23777e-19	1.38562e-17	Plaur	plasminogen activator, urokinase receptor	04610	18793
1251.69	0.46751	0.0528997	8.83766	9.77447e-19	1.46532e-17	Arhgap39	Rho GTPase activating protein 39		223666
1684.92	0.389999	0.0441305	8.8374	9.79719e-19	1.46794e-17	Pop1	processing of precursor 1, ribonuclease P/MRP family, (S. cerevisiae)	03008	67724
2069.56	0.423074	0.0478902	8.83426	1.00767e-18	1.509e-17	Zfp827	zinc finger protein 827		622675
758.77	-0.658103	0.0745294	-8.83011	1.04577e-18	1.5652e-17	Rnf135	ring finger protein 135		71956
150.101	-1.38351	0.156763	-8.82554	1.0893e-18	1.62948e-17	Ankrd35	ankyrin repeat domain 35		213121
430.947	-0.851195	0.0964609	-8.82424	1.10202e-18	1.64761e-17	Slitrk2	SLIT and NTRK-like family, member 2		245450
22558.6	0.172087	0.0195154	8.81802	1.16499e-18	1.74082e-17	Tpr	translocated promoter region, nuclear basket protein	03013	108989
659.814	-0.593266	0.0673138	-8.81344	1.21364e-18	1.81254e-17	Septin6	septin 6		56526
58.8099	2.43871	0.276814	8.8099	1.25252e-18	1.8696e-17	Kbtbd12	kelch repeat and BTB (POZ) domain containing 12		74589
45.3751	2.53223	0.287622	8.80403	1.31993e-18	1.96916e-17	Has2os	hyaluronan synthase 2, opposite strand		594843
1011.39	0.508041	0.0577112	8.80317	1.33007e-18	1.98321e-17	Nyap1	neuronal tyrosine-phosphorylated phosphoinositide 3-kinase adaptor 1		243300
1349.28	-0.4122	0.0468444	-8.79935	1.37606e-18	2.05068e-17	Pard3b	par-3 family cell polarity regulator beta		72823
2805.96	0.305731	0.0347499	8.79805	1.39215e-18	2.07355e-17	Tead4	TEA domain family member 4		21679
6593.84	0.297856	0.0338627	8.79601	1.41763e-18	2.11037e-17	Spop	speckle-type BTB/POZ protein		20747
920.791	-0.530971	0.0603923	-8.79204	1.46865e-18	2.18513e-17	Syde2	synapse defective 1, Rho GTPase, homolog 2 (C. elegans)		214804
4164.44	-0.264728	0.0301134	-8.79105	1.48167e-18	2.20333e-17	Gsdmd	gasdermin D		69146
5027.82	-0.245964	0.0279805	-8.79054	1.48842e-18	2.21217e-17	Adpgk	ADP-dependent glucokinase	00010	72141
5140.3	0.255362	0.0290648	8.78595	1.55052e-18	2.30323e-17	Xpr1	xenotropic and polytropic retrovirus receptor 1		19775
1138.41	0.533951	0.0607773	8.78538	1.55835e-18	2.31363e-17	Htra2	HtrA serine peptidase 2	05012	64704
20098.5	0.228463	0.0260153	8.78187	1.60785e-18	2.38584e-17	Kpnb1	karyopherin (importin) beta 1	03013	16211
13888.6	0.204046	0.0232426	8.77897	1.64981e-18	2.44679e-17	Atp2a2	ATPase, Ca++ transporting, cardiac muscle, slow twitch 2	04020	11938
540.442	0.680467	0.077517	8.77829	1.65973e-18	2.45887e-17	Fam217b	family with sequence similarity 217, member B		71532
7519.81	0.279797	0.0318735	8.77834	1.65902e-18	2.45887e-17	Cct7	chaperonin containing Tcp1, subunit 7 (eta)		12468
1229.15	0.491945	0.0560769	8.77269	1.74448e-18	2.58304e-17	Higd1a	HIG1 domain family, member 1A		56295
431.805	0.723804	0.0825641	8.76657	1.84193e-18	2.72588e-17
4896.1	-0.25178	0.0287329	-8.76276	1.90519e-18	2.81799e-17	D5Ertd579e	DNA segment, Chr 5, ERATO Doi 579, expressed		320661
73.7548	2.16049	0.246594	8.7613	1.93005e-18	2.85324e-17	Serpinb9g	serine (or cysteine) peptidase inhibitor, clade B, member 9g	05146	93806
218.858	1.03446	0.11808	8.76068	1.94068e-18	2.86742e-17
4319.77	-0.293538	0.0335171	-8.75786	1.98998e-18	2.93869e-17	Ptgis	prostaglandin I2 (prostacyclin) synthase	00590	19223
13634.6	0.28388	0.0324584	8.74596	2.21134e-18	3.26385e-17	Cd44	CD44 antigen	04512	12505
10653.1	-0.20687	0.0236585	-8.744	2.25004e-18	3.3192e-17	Ep400	E1A binding protein p400		75560
7734.93	0.242146	0.0277007	8.74151	2.30015e-18	3.39131e-17	Alg10b	asparagine-linked glycosylation 10B (alpha-1,2-glucosyltransferase)	00510	380959
5857.21	0.309062	0.0353595	8.74055	2.31969e-18	3.4183e-17	Bex3	brain expressed X-linked 3	04722	12070
1536.96	-0.409406	0.0468537	-8.73796	2.37348e-18	3.4957e-17	Tbc1d4	TBC1 domain family, member 4		210789
5259	0.292854	0.0335298	8.73414	2.45513e-18	3.61404e-17	Txn1	thioredoxin 1		22166
559.138	0.673002	0.0770971	8.72928	2.56306e-18	3.77091e-17	Hs3st1	heparan sulfate (glucosamine) 3-O-sulfotransferase 1	00534	15476
6841.42	-0.223235	0.0255749	-8.72869	2.5765e-18	3.78867e-17	Ttc28	tetratricopeptide repeat domain 28		209683
25975.8	0.194839	0.0223323	8.72456	2.67211e-18	3.92719e-17	Aldoa	aldolase A, fructose-bisphosphate	00010	11674
204.622	1.0554	0.121033	8.71994	2.78346e-18	4.08865e-17	Hectd2	HECT domain E3 ubiquitin protein ligase 2		226098
3159.71	-0.382632	0.0439108	-8.71386	2.93705e-18	4.31198e-17	Cyb5a	cytochrome b5 type A (microsomal)		109672
7969.7	-0.228033	0.0261703	-8.71344	2.94795e-18	4.32569e-17	Nptn	neuroplastin		20320
6935.43	-0.262199	0.0301212	-8.7048	3.18133e-18	4.66568e-17	M6pr	mannose-6-phosphate receptor, cation dependent	04142	17113
4460.64	-0.253043	0.0290718	-8.70408	3.20161e-18	4.69293e-17	Pard3	par-3 family cell polarity regulator	04062	93742
2987.14	0.31494	0.0361871	8.70312	3.22879e-18	4.73027e-17	Smad1	SMAD family member 1	04350	17125
298.784	0.882977	0.101482	8.70083	3.2946e-18	4.82412e-17	Gprc5a	G protein-coupled receptor, family C, group 5, member A		232431
813.184	0.534371	0.061426	8.69943	3.33561e-18	4.88159e-17	Morrbid	myeloid RNA regulator of BCL2L11 induced cell death		100043424
8754.45	0.297745	0.0342399	8.69582	3.44322e-18	5.03641e-17	Isyna1	myo-inositol 1-phosphate synthase A1	00562	71780
9469.54	0.267442	0.0307652	8.69302	3.52918e-18	5.15943e-17	Errfi1	ERBB receptor feedback inhibitor 1		74155
7240.61	-0.297772	0.0342715	-8.68862	3.66883e-18	5.36075e-17	Thsd7a	thrombospondin, type I, domain containing 7A		330267
13138	-0.871031	0.100255	-8.68812	3.68472e-18	5.38113e-17	Iigp1	interferon inducible GTPase 1		60440
12789.2	0.217863	0.0250795	8.68688	3.72536e-18	5.43761e-17	Col6a3	collagen, type VI, alpha 3	04510	12835
2185.58	-0.341085	0.0392791	-8.68364	3.8329e-18	5.59162e-17	Aldh9a1	aldehyde dehydrogenase 9, subfamily A1	00010	56752
3824.88	0.35199	0.0405531	8.67972	3.96732e-18	5.78469e-17	Nop56	NOP56 ribonucleoprotein	03008	67134
7205.51	-0.250863	0.0289041	-8.67916	3.98698e-18	5.81029e-17	Atf7	activating transcription factor 7		223922
587.896	-0.618963	0.071334	-8.67697	4.06446e-18	5.92008e-17	Otulinl	OTU deubiquitinase with linear linkage specificity like		223433
6140.77	-0.717272	0.0826716	-8.67616	4.09343e-18	5.95915e-17	Usp18	ubiquitin specific peptidase 18		24110
93.2816	-1.69813	0.195729	-8.67589	4.1032e-18	5.97024e-17
451.437	-0.764531	0.0881244	-8.67558	4.11448e-18	5.9835e-17	Susd4	sushi domain containing 4		96935
384.436	-0.848546	0.0979079	-8.66678	4.44516e-18	6.461e-17	Map2k6	mitogen-activated protein kinase kinase 6	04010	26399
730.02	0.55249	0.063757	8.66556	4.49294e-18	6.52702e-17	Csrnp1	cysteine-serine-rich nuclear protein 1		215418
4195.03	0.312882	0.036112	8.66422	4.54603e-18	6.60068e-17	Gas5	growth arrest specific 5		14455
771.515	0.530133	0.0612223	8.65915	4.75315e-18	6.8978e-17	Arhgap22	Rho GTPase activating protein 22		239027
165.583	-1.19717	0.138301	-8.65628	4.8743e-18	7.06736e-17	Clec1b	C-type lectin domain family 1, member b		56760
1387.39	0.416918	0.0481637	8.65626	4.8751e-18	7.06736e-17	B4galt7	xylosylprotein beta1,4-galactosyltransferase, polypeptide 7 (galactosyltransferase I)	00532	218271
1342.31	-0.450461	0.0520421	-8.6557	4.89883e-18	7.09805e-17
74.3313	1.95758	0.226184	8.65482	4.93703e-18	7.14966e-17	Selp	selectin, platelet	04514	20344
263.396	0.891278	0.103062	8.64802	5.24021e-18	7.58474e-17	Sh2b2	SH2B adaptor protein 2	04722	23921
5493.57	0.256492	0.0297005	8.63593	5.82496e-18	8.42671e-17	Cacnb3	calcium channel, voltage-dependent, beta 3 subunit	04010	12297
867.517	0.489955	0.0567351	8.63585	5.82945e-18	8.4288e-17	F11r	F11 receptor	04514	16456
3534.23	0.317346	0.0367607	8.63275	5.98924e-18	8.65532e-17	Slc25a30	solute carrier family 25, member 30		67554
6115.92	0.252532	0.0292581	8.63119	6.0719e-18	8.77021e-17	Atp8b2	ATPase, class I, type 8B, member 2		54667
750.407	-0.562857	0.0652364	-8.62796	6.24532e-18	9.01599e-17	Mob3c	MOB kinase activator 3C		100465
14326.9	0.199252	0.0230961	8.62709	6.29323e-18	9.08042e-17	Foxp1	forkhead box P1		108655
573.624	0.64689	0.0750061	8.6245	6.43739e-18	9.28358e-17	Slc1a3	solute carrier family 1 (glial high affinity glutamate transporter), member 3		20512
3969.96	-0.310521	0.0360113	-8.62287	6.52985e-18	9.40713e-17	Mtarc2	mitochondrial amidoxime reducing component 2		67247
83.6326	1.72608	0.200175	8.62288	6.52919e-18	9.40713e-17	Pbp2	phosphatidylethanolamine binding protein 2		76400
542.456	0.661442	0.0767348	8.61985	6.70446e-18	9.65365e-17	Fos	FBJ osteosarcoma oncogene	04010	14281
2744.74	-0.317558	0.0368527	-8.61695	6.87612e-18	9.89567e-17	Hsd17b11	hydroxysteroid (17-beta) dehydrogenase 11		114664
6270.85	0.26574	0.0308521	8.61334	7.09628e-18	1.02072e-16	Rest	RE1-silencing transcription factor	05016	19712
6944.37	0.273908	0.0318242	8.6069	7.5065e-18	1.07917e-16	Ctps	cytidine 5'-triphosphate synthase	00240	51797
1430.11	-0.407335	0.0473697	-8.59906	8.03714e-18	1.15485e-16	Lpar2	lysophosphatidic acid receptor 2	04080	53978
93.517	1.57183	0.182843	8.59663	8.20922e-18	1.17897e-16
13077.1	0.213314	0.0248214	8.59394	8.40343e-18	1.20623e-16	Syne2	spectrin repeat containing, nuclear envelope 2		319565
8050.59	0.225207	0.026207	8.5934	8.44366e-18	1.21138e-16	Npepps	aminopeptidase puromycin sensitive		19155
16018	0.206195	0.0239976	8.59228	8.5258e-18	1.22253e-16	Notch2	notch 2	04320	18129
6188.77	0.257959	0.0300384	8.58764	8.87773e-18	1.27234e-16	Mybbp1a	MYB binding protein (P160) 1a		18432
574.527	0.65478	0.0762775	8.58418	9.14855e-18	1.31047e-16	Dyrk3	dual-specificity tyrosine-(Y)-phosphorylation regulated kinase 3		226419
360.56	0.784904	0.0915564	8.5729	1.00912e-17	1.44475e-16	Slc4a8	solute carrier family 4 (anion exchanger), member 8		59033
112.063	-1.46307	0.170744	-8.56876	1.04606e-17	1.49687e-16	Oas1h	2'-5' oligoadenylate synthetase 1H		246729
867.715	0.579065	0.067631	8.56212	1.10815e-17	1.58489e-16
113.867	1.46127	0.170732	8.55882	1.14024e-17	1.62994e-16
4348.22	0.286072	0.0334282	8.5578	1.15037e-17	1.64358e-16	Nek6	NIMA (never in mitosis gene a)-related expressed kinase 6		59126
5269.31	-0.294729	0.0344605	-8.55265	1.20293e-17	1.71778e-16	Man2b2	mannosidase 2, alpha B2	00511	17160
2020.15	0.33095	0.0386961	8.55254	1.2041e-17	1.71858e-16	Smim13	small integral membrane protein 13		108934
16391.7	-0.183964	0.021511	-8.55212	1.20849e-17	1.72395e-16	Camk2d	calcium/calmodulin-dependent protein kinase II, delta	04012	108058
79.2304	1.73353	0.20272	8.55135	1.21661e-17	1.73464e-16	Lgr5	leucine rich repeat containing G protein coupled receptor 5		14160
5455.76	-0.254577	0.0297829	-8.54775	1.25517e-17	1.78869e-16	Ctr9	CTR9 homolog, Paf1/RNA polymerase II complex component		22083
117.247	-1.54921	0.181244	-8.54765	1.2562e-17	1.78924e-16	Gstm7	glutathione S-transferase, mu 7	00480	68312
3636.67	-0.295834	0.0346147	-8.54648	1.26894e-17	1.80532e-16	Slc19a2	solute carrier family 19 (thiamine transporter), member 2	04977	116914
5351.97	-0.256173	0.0299742	-8.54644	1.26944e-17	1.80532e-16	Nhsl1	NHS-like 1		215819
5664.83	-0.248619	0.0290901	-8.54651	1.26867e-17	1.80532e-16	Trak1	trafficking protein, kinesin binding 1		67095
8246.9	0.201558	0.0235925	8.5433	1.30441e-17	1.85409e-16	Stk38	serine/threonine kinase 38		106504
3275.07	0.271483	0.0317908	8.53966	1.34615e-17	1.91245e-16	Agps	alkylglycerone phosphate synthase	00565	228061
1582.37	-0.438764	0.0514066	-8.53516	1.39961e-17	1.98737e-16	Airn	antisense Igf2r RNA		104103
352.229	0.943597	0.110576	8.53349	1.41994e-17	2.01521e-16	Mcam	melanoma cell adhesion molecule		84004
16789.8	-0.205419	0.0240805	-8.5305	1.4571e-17	2.06689e-16	Trp53inp1	transformation related protein 53 inducible nuclear protein 1		60599
8180.64	0.239744	0.0281078	8.52944	1.47052e-17	2.08486e-16	Mfge8	milk fat globule EGF and factor V/VIII domain containing		17304
5071.76	-0.324528	0.0380522	-8.5285	1.48256e-17	2.10085e-16	Saraf	store-operated calcium entry-associated regulatory factor		67887
15626.5	-0.218265	0.0256033	-8.52485	1.53014e-17	2.16716e-16	Adgrl2	adhesion G protein-coupled receptor L2		99633
296.909	-0.837613	0.0982771	-8.52297	1.55511e-17	2.2014e-16	Trim5	tripartite motif-containing 5		667823
528.009	-0.766715	0.0899629	-8.52256	1.56064e-17	2.2081e-16
3181.03	-0.298549	0.0350512	-8.51751	1.63022e-17	2.30537e-16	Msrb1	methionine sulfoxide reductase B1		27361
257.372	-0.917555	0.107793	-8.51222	1.7064e-17	2.41187e-16	Ica1l	islet cell autoantigen 1-like		70375
367.332	-0.800965	0.0941083	-8.5111	1.7229e-17	2.43395e-16	Slc15a2	solute carrier family 15 (H+/peptide transporter), member 2		57738
5588.75	0.297793	0.0350124	8.50535	1.81052e-17	2.55643e-16	Pdzd8	PDZ domain containing 8		107368
3362.06	0.268532	0.0315874	8.50123	1.87591e-17	2.6474e-16	Ntn1	netrin 1	04360	18208
721.324	0.551752	0.0649104	8.50021	1.8924e-17	2.66932e-16	Tmem154	transmembrane protein 154		320782
1732.65	-0.363218	0.0427325	-8.49981	1.89899e-17	2.67725e-16	Tgfb2	transforming growth factor, beta 2	04010	21808
655.911	0.543276	0.0639498	8.49536	1.97325e-17	2.78053e-16	Cd14	CD14 antigen	04010	12475
7203.6	0.21038	0.0247681	8.494	1.99652e-17	2.81189e-16	Setx	senataxin		269254
21082.5	-0.239303	0.0281987	-8.4863	2.13316e-17	3.00279e-16	Smoc2	SPARC related modular calcium binding 2		64074
2092.13	-0.338171	0.0398535	-8.48536	2.15045e-17	3.02559e-16	Dnajc16	DnaJ heat shock protein family (Hsp40) member C16		214063
2066.58	0.33873	0.0399372	8.48158	2.22164e-17	3.12418e-16	Kifc3	kinesin family member C3		16582
5574.21	0.256388	0.0302317	8.48076	2.23736e-17	3.14468e-16	Cenpf	centromere protein F		108000
4996.9	-0.269066	0.031729	-8.48012	2.24962e-17	3.16031e-16	Trps1	transcriptional repressor GATA binding 1		83925
1040.37	-0.433036	0.0510933	-8.4754	2.3428e-17	3.28954e-16	Napepld	N-acyl phosphatidylethanolamine phospholipase D		242864
8842.51	-0.224139	0.0264572	-8.47174	2.41761e-17	3.39286e-16	Cpt1a	carnitine palmitoyltransferase 1a, liver	00071	12894
427.104	0.684169	0.0807929	8.46818	2.4926e-17	3.49633e-16	Scx	scleraxis		20289
13506.8	-0.174832	0.0206471	-8.46763	2.50433e-17	3.511e-16	Kirrel	kirre like nephrin family adhesion molecule 1		170643
516.492	-0.672216	0.0794045	-8.46572	2.54576e-17	3.56729e-16	Cebpa	CCAAT/enhancer binding protein (C/EBP), alpha	05200	12606
6410.48	0.25766	0.030437	8.46536	2.55367e-17	3.57657e-16	Otud7b	OTU domain containing 7B		229603
4860.42	0.241353	0.0285258	8.46086	2.65407e-17	3.7153e-16	Smc5	structural maintenance of chromosomes 5		226026
2035.96	0.383633	0.0453734	8.45501	2.79053e-17	3.90435e-16	Srm	spermidine synthase	00270	20810
805.4	-0.553186	0.065466	-8.44997	2.91385e-17	4.07483e-16
3978.8	-0.266504	0.0315415	-8.44931	2.93027e-17	4.09572e-16	Gm33989	predicted gene, 33989		102637087
10834.3	0.202435	0.0239752	8.44349	3.0799e-17	4.30269e-16	Hspa4	heat shock protein 4	04612	15525
2265.61	0.343103	0.0406456	8.44133	3.13737e-17	4.38077e-16	Acot7	acyl-CoA thioesterase 7	01040	70025
6235.69	0.260121	0.0308222	8.43938	3.19025e-17	4.45235e-16	Runx2	runt related transcription factor 2		12393
4522.88	0.238678	0.0282858	8.43811	3.2251e-17	4.49874e-16	Mboat7	membrane bound O-acyltransferase domain containing 7	00564	77582
3101.42	-0.290911	0.0345022	-8.43167	3.40761e-17	4.75092e-16	G3bp2	GTPase activating protein (SH3 domain) binding protein 2		23881
7381.35	0.252812	0.0300063	8.4253	3.5983e-17	5.01426e-16	Rbpj	recombination signal binding protein for immunoglobulin kappa J region	04330	19664
178.493	1.04816	0.124474	8.42067	3.74325e-17	5.21362e-16	Tnfrsf26	tumor necrosis factor receptor superfamily, member 26		244237
77.1649	-1.79731	0.21364	-8.41279	4.00355e-17	5.57337e-16	Serpina10	serine (or cysteine) peptidase inhibitor, clade A (alpha-1 antiproteinase, antitrypsin), member 10		217847
379.745	-0.711613	0.0845997	-8.41153	4.04694e-17	5.63095e-16	Rnasel	ribonuclease L (2', 5'-oligoisoadenylate synthetase-dependent)	05160	24014
52.2632	-2.26691	0.269519	-8.41097	4.06631e-17	5.65505e-16	Gm20110	predicted gene, 20110		100504202
4549.86	0.259177	0.0308182	8.40986	4.10504e-17	5.70605e-16	Synj2	synaptojanin 2	00562	20975
3414.57	-0.32128	0.0382068	-8.40897	4.13628e-17	5.74658e-16	Six4	sine oculis-related homeobox 4		20474
2021.61	0.352492	0.0419393	8.40482	4.28515e-17	5.95043e-16	Ddhd1	DDHD domain containing 1		114874
139.108	1.42345	0.169382	8.40374	4.32463e-17	6.00224e-16	Cavin4	caveolae associated 4		68016
63.3352	2.1918	0.260931	8.39993	4.4674e-17	6.19729e-16	Dock8	dedicator of cytokinesis 8		76088
113.76	1.58992	0.189345	8.39696	4.58203e-17	6.35313e-16	P2ry2	purinergic receptor P2Y, G-protein coupled 2	04080	18442
134.046	-1.28106	0.152623	-8.39366	4.7122e-17	6.53034e-16
17616.5	0.217902	0.0259665	8.39165	4.79383e-17	6.64014e-16	Ssr3	signal sequence receptor, gamma	04141	67437
[truncated: 6,488 more rows]

## Sheet: Genes.Up
baseMean	log2FoldChange	lfcSE	stat	pvalue	padj	SYMBOL	GENENAME	PATH	ENTREZID
31593.7	1.40519	0.0295463	47.5589	0	0	Col5a2	collagen, type V, alpha 2	04510	12832
6371.15	1.08282	0.0284007	38.1266	0	0	Raph1	Ras association (RalGDS/AF-6) and pleckstrin homology domains 1		77300
9153.8	1.72441	0.0383556	44.9584	0	0	Gpc1	glypican 1		14733
17812.7	1.81832	0.0312503	58.1857	0	0	Fbn1	fibrillin 1		14118
75142.8	1.06571	0.0171321	62.2055	0	0	Bgn	biglycan		12111
7198.53	2.18264	0.0326367	66.8769	0	0	Igfbp7	insulin-like growth factor binding protein 7		29817
6488.73	3.44747	0.0897596	38.4078	0	0	Serpine1	serine (or cysteine) peptidase inhibitor, clade E, member 1	04115	18787
40982.6	1.74925	0.0242572	72.1127	0	0	Fbln2	fibulin 2		14115
6083.91	1.12777	0.0296992	37.9731	0	0	Bhlhe40	basic helix-loop-helix family, member e40	04710	20893
3572.01	1.71557	0.036136	47.4752	0	0	Myo7a	myosin VIIA		17921
2501.56	2.97736	0.0607423	49.0163	0	0	Anxa8	annexin A8		11752
21327.5	0.95249	0.0185591	51.3219	0	0	Bmp1	bone morphogenetic protein 1		12153
5269.27	1.52813	0.028545	53.534	0	0	Gm6093	predicted gene 6093		619715
22407.7	0.892973	0.0235812	37.868	0	0	Vcan	versican	04514	13003
31806.9	1.30287	0.0296054	44.0076	0	0	Thbs2	thrombospondin 2	04145	21826
72862.5	1.20634	0.0274548	43.9393	0	0	Lox	lysyl oxidase		16948
1906.13	2.80481	0.0547699	51.2108	0	0	Ccbe1	collagen and calcium binding EGF domains 1		320924
7098.13	1.08488	0.0295659	36.6937	9.1888e-295	7.9509e-292	Slc39a14	solute carrier family 39 (zinc transporter), member 14		213053
6109.93	1.0953	0.0301783	36.2942	1.99897e-288	1.67725e-285	Plod2	procollagen lysine, 2-oxoglutarate 5-dioxygenase 2	00310	26432
7510.62	1.50727	0.0418051	36.0546	1.16803e-284	8.98374e-282	Col11a1	collagen, type XI, alpha 1	04510	12814
11552.8	0.839115	0.0233076	36.0018	7.85147e-284	5.87566e-281	Pcdh7	protocadherin 7		54216
22242.9	1.13954	0.0323672	35.2067	1.57765e-271	1.12009e-268	Thbs1	thrombospondin 1	04115	21825
15682.5	0.962663	0.0273738	35.1673	6.33144e-271	4.27589e-268	Itgb5	integrin beta 5	04145	16419
6562.19	0.903746	0.0257684	35.0719	1.80602e-269	1.19064e-266	Ccn4	cellular communication network factor 4		22402
1397.16	2.32975	0.0671105	34.7151	4.66347e-264	2.9347e-261	Piezo2	piezo-type mechanosensitive ion channel component 2		667742
6948.93	1.1347	0.0328685	34.5226	3.67987e-261	2.26427e-258	Timp1	tissue inhibitor of metalloproteinase 1		21857
1956.83	1.7188	0.0502196	34.2258	1.00114e-256	5.89797e-254	Gpm6b	glycoprotein m6b		14758
14037	0.800736	0.0236391	33.8733	1.64658e-251	9.30454e-249	Rictor	RPTOR independent companion of MTOR, complex 2	04150	78757
2084.57	2.08969	0.0621279	33.6352	5.12761e-248	2.78389e-245	Tnc	tenascin C	04510	21923
1643.87	1.65495	0.0492317	33.6155	9.95698e-248	5.3019e-245	Crlf1	cytokine receptor-like factor 1		12931
3291.64	1.57935	0.0472015	33.4597	1.86027e-245	9.5387e-243	Hk2	hexokinase 2	00010	15277
13173.8	0.826121	0.0247694	33.3525	6.70734e-244	3.31642e-241	Nav2	neuron navigator 2		78286
1182.65	2.44313	0.073383	33.2928	4.90805e-243	2.38419e-240	Vmn2r79	vomeronasal 2, receptor 79		621430
5716.29	0.945764	0.0288304	32.8044	5.09047e-236	2.43018e-233	Specc1	sperm antigen with calponin homology and coiled-coil domains 1		432572
507.68	4.06673	0.124468	32.6729	3.78608e-234	1.77682e-231	Acsbg1	acyl-CoA synthetase bubblegum family member 1		94180
1181.39	2.04012	0.0628277	32.4717	2.6754e-231	1.23398e-228	Sod3	superoxide dismutase 3, extracellular		20657
5801.26	1.03493	0.0318723	32.4712	2.7185e-231	1.23398e-228	Cspg4	chondroitin sulfate proteoglycan 4		121021
3803.94	1.2663	0.0390109	32.4602	3.89508e-231	1.73953e-228	Crabp2	cellular retinoic acid binding protein II		12904
1029.65	2.23167	0.0695311	32.0959	5.02319e-226	2.07593e-223	Mmp10	matrix metallopeptidase 10		17384
986.968	2.3166	0.0731844	31.6543	6.61029e-220	2.65264e-217	Bmper	BMP-binding endothelial regulator		73230
7140.89	1.02508	0.0325699	31.4732	2.01936e-217	7.76585e-215	Frrs1	ferric-chelate reductase 1		20321
8477.06	0.866878	0.0275462	31.47	2.23764e-217	8.4874e-215	Zbtb38	zinc finger and BTB domain containing 38		245007
761.118	2.51667	0.0800002	31.4583	3.23059e-217	1.20881e-214	Zfp469	zinc finger protein 469		195209
11732	1.10142	0.0353772	31.1335	8.47477e-213	3.12877e-210	Pmepa1	prostate transmembrane protein, androgen induced 1		65112
7079.49	0.976352	0.0316892	30.8102	1.91265e-208	6.87783e-206	Skil	SKI-like		20482
1315.18	2.00734	0.0655749	30.6114	8.64238e-206	3.06794e-203	Fgf2	fibroblast growth factor 2	04010	14173
5810.24	1.03682	0.0340526	30.4475	1.29336e-203	4.47647e-201	Dpy19l1	dpy-19-like 1 (C. elegans)		244745
10452.2	1.14998	0.0378175	30.4087	4.2195e-203	1.44239e-200	Ncam1	neural cell adhesion molecule 1	04514	17967
94604.4	0.675007	0.022379	30.1625	7.36047e-200	2.45547e-197	Col1a1	collagen, type I, alpha 1	04510	12842
8225.99	0.876581	0.0290651	30.1592	8.12806e-200	2.67926e-197	Tinagl1	tubulointerstitial nephritis antigen-like 1		94242
3387.07	1.08688	0.0361832	30.0383	3.10784e-198	1.00062e-195	Mmp3	matrix metallopeptidase 3	05323	17392
3885.29	1.11726	0.0372061	30.0291	4.09635e-198	1.30372e-195	Iglon5	IgLON family member 5		210094
2878.29	0.998426	0.0340976	29.2814	1.78749e-188	5.4993e-186	Tmem45a	transmembrane protein 45a		56277
5528.81	0.794052	0.0271719	29.2233	9.80725e-188	2.9841e-185	Igfbp4	insulin-like growth factor binding protein 4		16010
7337.66	0.943524	0.0323912	29.129	1.54198e-186	4.64087e-184	Tnfrsf23	tumor necrosis factor receptor superfamily, member 23		79201
6625.15	0.789237	0.0274121	28.7916	2.73205e-182	7.79874e-180	Slc25a37	solute carrier family 25, member 37		67712
74177.8	0.651387	0.0227409	28.6438	1.9147e-180	5.35516e-178	Spp1	secreted phosphoprotein 1	04510	20750
997.604	1.73419	0.0605526	28.6395	2.16811e-180	6.00328e-178	Ctsc	cathepsin C	04142	13032
7845.18	0.785397	0.0274251	28.6379	2.26899e-180	6.2204e-178	Unc5b	unc-5 netrin receptor B	04360	107449
6378.55	0.774893	0.0270702	28.6253	3.25433e-180	8.74847e-178	Tns3	tensin 3		319939
6610.8	0.840642	0.0294738	28.5217	6.30384e-179	1.66235e-176	Vegfa	vascular endothelial growth factor A	04060	22339
836.694	2.1765	0.0763957	28.4898	1.56842e-178	4.09697e-176	Cd33	CD33 antigen	04640	12489
3549.62	1.43799	0.0508852	28.2596	1.08603e-175	2.81037e-173	Slc20a1	solute carrier family 20, member 1		20515
32837.4	0.642474	0.0228435	28.1251	4.83699e-174	1.24011e-171	Zmiz1	zinc finger, MIZ-type containing 1		328365
3129.42	1.13312	0.0405444	27.9476	7.04431e-172	1.77318e-169	Ddah1	dimethylarginine dimethylaminohydrolase 1		69219
1010.78	2.0889	0.0755514	27.6487	2.89259e-168	7.08786e-166	Fam110c	family with sequence similarity 110, member C		104943
12582.9	1.03687	0.0376688	27.5259	8.60411e-167	2.08982e-164	Nrk	Nik related kinase		27206
2063.25	1.26778	0.0464143	27.3145	2.85701e-164	6.81962e-162	Pdgfa	platelet derived growth factor, alpha	04010	18590
6858.05	1.00388	0.0368315	27.256	1.41229e-163	3.31398e-161	Ptgs2	prostaglandin-endoperoxide synthase 2	00590	19225
1005.53	1.7725	0.0655389	27.045	4.37248e-161	9.92373e-159	Syt17	synaptotagmin XVII		110058
3034.72	1.28378	0.0478185	26.8469	9.17858e-159	2.04956e-156	Mmp13	matrix metallopeptidase 13		17386
18494.7	0.870533	0.0324839	26.7989	3.33041e-158	7.31872e-156	Hmga2	high mobility group AT-hook 2		15364
23872.9	0.753402	0.0281694	26.7454	1.39634e-157	3.04434e-155	Itpripl2	inositol 1,4,5-triphosphate receptor interacting protein-like 2		319622
8672.35	0.847055	0.031762	26.6688	1.084e-156	2.32674e-154	Esd	esterase D/formylglutathione hydrolase		13885
1593.48	1.31257	0.0492893	26.6299	3.05965e-156	6.46707e-154	Kif26b	kinesin family member 26B		269152
613.992	2.32029	0.0878303	26.4179	8.53153e-154	1.78962e-151	Uchl1	ubiquitin carboxy-terminal hydrolase L1	05012	22223
2065.34	1.54032	0.0584348	26.3596	3.98595e-153	8.29826e-151	Il4ra	interleukin 4 receptor, alpha	04060	16190
8657.25	0.762335	0.029019	26.2702	4.19914e-152	8.67685e-150	Ltbp1	latent transforming growth factor beta binding protein 1	04350	268977
5249.43	0.742399	0.0284193	26.123	1.99711e-150	4.06602e-148	Runx1	runt related transcription factor 1	05200	12394
1925.23	1.17169	0.0448821	26.106	3.11896e-150	6.25804e-148	Adamts7	a disintegrin-like and metallopeptidase (reprolysin type) with thrombospondin type 1 motif, 7		108153
21669.7	0.507882	0.0195552	25.9718	1.03273e-148	2.04253e-146	Mical2	microtubule associated monooxygenase, calponin and LIM domain containing 2		320878
3537.06	2.78657	0.10779	25.8519	2.31627e-147	4.51657e-145	Col7a1	collagen, type VII, alpha 1		12836
7529.07	0.825336	0.0319854	25.8036	8.08473e-147	1.55457e-144	Ext1	exostosin glycosyltransferase 1	00534	14042
4605.18	0.884183	0.0343553	25.7364	4.57429e-146	8.73499e-144	Tnfrsf22	tumor necrosis factor receptor superfamily, member 22		79202
26749.7	0.533266	0.0207494	25.7003	1.16103e-145	2.2019e-143	Mir100hg	Mir100 Mirlet7a-2 Mir125b-1 cluster host gene		73144
4660.34	1.16608	0.045461	25.6501	4.21272e-145	7.9351e-143	Inhba	inhibin beta-A	04060	16323
1804.18	1.22148	0.0478353	25.5352	8.01448e-144	1.48935e-141	Serinc5	serine incorporator 5		218442
1440.33	3.09813	0.121405	25.519	1.21388e-143	2.24074e-141	Il1rl1	interleukin 1 receptor-like 1		17082
10355.7	0.696523	0.0273346	25.4813	3.17439e-143	5.8209e-141	Nav1	neuron navigator 1		215690
1971.19	1.20134	0.0471949	25.4549	6.22726e-143	1.12697e-140	Slco2a1	solute carrier organic anion transporter family, member 2a1		24059
13512.5	0.685457	0.0269776	25.4084	2.03722e-142	3.63926e-140	B4galt1	UDP-Gal:betaGlcNAc beta 1,4- galactosyltransferase, polypeptide 1	00052	14595
21493.9	0.515664	0.0203267	25.3688	5.56881e-142	9.82132e-140	Phldb2	pleckstrin homology like domain, family B, member 2		208177
9955.04	0.874317	0.0346065	25.2645	7.8472e-141	1.36655e-138	Ass1	argininosuccinate synthetase 1	00250	11898
1469.07	1.34657	0.0534365	25.1994	4.06543e-140	6.99178e-138	Sulf1	sulfatase 1		240725
5553.84	0.785675	0.0313244	25.0819	7.843e-139	1.3323e-136	Elk3	ELK3, member of ETS oncogene family		13713
13496.8	0.671317	0.0267794	25.0684	1.09929e-138	1.85599e-136	Hif1a	hypoxia inducible factor 1, alpha subunit	04150	15251
1224.85	1.6585	0.0663641	24.9909	7.68596e-138	1.27435e-135	Nos2	nitric oxide synthase 2, inducible	00330	18126
16486	0.541657	0.0216855	24.9778	1.06495e-137	1.7552e-135	Mdm2	transformed mouse 3T3 cell double minute 2	04110	17246
3323.06	0.94262	0.0379711	24.8247	4.85524e-136	7.90804e-134	Abcb1b	ATP-binding cassette, sub-family B (MDR/TAP), member 1B	02010	18669
1346.84	1.29879	0.0525992	24.6923	1.29407e-134	2.09541e-132	Pdk4	pyruvate dehydrogenase kinase, isoenzyme 4		27273
5538.58	0.718277	0.0291589	24.6332	5.57569e-134	8.97589e-132	Nectin1	nectin cell adhesion molecule 1	04514	58235
6719.75	0.653015	0.0267448	24.4166	1.14102e-131	1.7951e-129	Mmp2	matrix metallopeptidase 2	04670	17390
2984.52	1.19889	0.0494864	24.2266	1.16609e-129	1.78386e-127	Acsl4	acyl-CoA synthetase long-chain family member 4	00071	50790
2219.69	1.06095	0.0438531	24.1934	2.61206e-129	3.97392e-127	Cthrc1	collagen triple helix repeat containing 1		68588
17811	0.494689	0.0204929	24.1395	9.6141e-129	1.44677e-126	Steap2	six transmembrane epithelial antigen of prostate 2		74051
5069.87	0.699807	0.029289	23.8931	3.6114e-126	5.34739e-124	Tgfb1	transforming growth factor, beta 1	04010	21803
1000.74	1.47699	0.0619896	23.8264	1.78118e-125	2.62336e-123	Fst	follistatin	04350	14313
1488.12	1.4423	0.0605479	23.8208	2.03314e-125	2.97861e-123	Dio2	deiodinase, iodothyronine, type II		13371
1781.37	1.27924	0.0538991	23.734	1.60674e-124	2.34153e-122	Jam2	junction adhesion molecule 2	04514	67374
1833.42	1.29383	0.0548027	23.6089	3.11932e-123	4.4521e-121	Prkg2	protein kinase, cGMP-dependent, type II	04540	19092
3417.95	0.873121	0.0369838	23.6082	3.17476e-123	4.508e-121	Fam20c	FAM20C, golgi associated secretory pathway kinase		80752
3331.43	0.978807	0.0415994	23.5293	2.04353e-122	2.87224e-120	Angptl2	angiopoietin-like 2		26360
712.224	1.89458	0.0809329	23.4092	3.44123e-121	4.76421e-119	Ltbp2	latent transforming growth factor beta binding protein 2		16997
901.759	1.70758	0.0733532	23.2789	7.25776e-120	9.85098e-118	Ptprn	protein tyrosine phosphatase, receptor type, N	04940	19275
2449.63	0.892078	0.0384899	23.1769	7.779e-119	1.04054e-116	Ammecr1	Alport syndrome, mental retardation, midface hypoplasia and elliptocytosis chromosomal region gene 1		56068
3103.96	0.848479	0.0366364	23.1594	1.16801e-118	1.54741e-116	Map6	microtubule-associated protein 6		17760
2131.42	1.10706	0.047961	23.0825	6.94166e-118	8.98166e-116	Lrch2	leucine-rich repeats and calponin homology (CH) domain containing 2		210297
3778.3	0.991805	0.043032	23.0481	1.53693e-117	1.97935e-115	Chst11	carbohydrate sulfotransferase 11	00532	58250
4165.79	0.769666	0.0334271	23.0252	2.60907e-117	3.34456e-115	Irs2	insulin receptor substrate 2	04722	384783
40161.9	0.629987	0.0273924	22.9986	4.81309e-117	6.11328e-115	Fstl1	follistatin-like 1		14314
6570.32	0.812082	0.0353954	22.9432	1.72396e-116	2.17966e-114	Gask1b	golgi associated kinase 1B		68659
781.039	1.45298	0.0634598	22.8961	5.07594e-116	6.35962e-114	Arhgef19	Rho guanine nucleotide exchange factor (GEF) 19		213649
6502.57	0.67133	0.0293211	22.8958	5.11509e-116	6.37981e-114	Hivep2	human immunodeficiency virus type I enhancer binding protein 2		15273
2783.79	1.03548	0.0452687	22.8742	8.39785e-116	1.03807e-113	Enpp1	ectonucleotide pyrophosphatase/phosphodiesterase 1	00230	18605
1812.46	1.14498	0.0500946	22.8563	1.26552e-115	1.55049e-113	Sorcs2	sortilin-related VPS10 domain containing receptor 2		81840
1039.65	1.30244	0.057158	22.7866	6.22044e-115	7.5213e-113	Cpne8	copine VIII		66871
4527.71	0.759273	0.0333581	22.7612	1.1105e-114	1.3369e-112	Adam19	a disintegrin and metallopeptidase domain 19 (meltrin beta)		11492
920.569	1.72261	0.0756891	22.759	1.16825e-114	1.40034e-112	Etv4	ets variant 4		18612
47157	0.64522	0.028359	22.7518	1.37626e-114	1.64255e-112	Col3a1	collagen, type III, alpha 1	04510	12825
2424.94	1.03068	0.045352	22.7263	2.46176e-114	2.92547e-112	Sdc3	syndecan 3	04512	20970
716.914	1.77868	0.0789305	22.5348	1.89292e-112	2.21152e-110	Hbegf	heparin-binding EGF-like growth factor	04012	15200
1110.75	1.36803	0.0612027	22.3525	1.14165e-110	1.32264e-108	Pim1	proviral integration site 1	04630	18712
11352	0.533514	0.0238696	22.3512	1.17529e-110	1.35594e-108	Pdgfrb	platelet derived growth factor receptor, beta polypeptide	04010	18596
1512.42	1.04278	0.047106	22.1369	1.39571e-108	1.59037e-106	Als2cl	ALS2 C-terminal like		235633
496.342	1.76332	0.0797556	22.1091	2.58585e-108	2.93441e-106	Gda	guanine deaminase	00230	14544
6877.22	0.739358	0.0335136	22.0615	7.41654e-108	8.34783e-106	Loxl2	lysyl oxidase-like 2		94352
5824.86	0.707771	0.0321901	21.9873	3.81309e-107	4.24018e-105	Gla	galactosidase, alpha	00052	11605
5215.43	0.875442	0.0398496	21.9686	5.74626e-107	6.36433e-105	Lrig1	leucine-rich repeats and immunoglobulin-like domains 1		16206
8836.35	0.790875	0.0361867	21.8554	6.90168e-106	7.55339e-104	Flrt2	fibronectin leucine rich transmembrane protein 2		399558
1530.45	2.57199	0.117825	21.8289	1.23367e-105	1.34485e-103	Col5a3	collagen, type V, alpha 3	04510	53867
2907.73	0.798729	0.0366912	21.7689	4.57113e-105	4.94414e-103	Fblim1	filamin binding LIM protein 1		74202
44282.9	0.512303	0.0235436	21.7598	5.58188e-105	6.01388e-103	Sparc	secreted acidic cysteine rich glycoprotein		20692
1127.67	1.26414	0.0582829	21.6898	2.56337e-104	2.74043e-102
906.513	1.63511	0.0754495	21.6716	3.80037e-104	4.03174e-102	Itga2	integrin alpha 2	04145	16398
41687.4	0.614116	0.0284171	21.6108	1.42202e-103	1.49712e-101	Msn	moesin	04670	17698
4031.13	0.815063	0.0377685	21.5805	2.73803e-103	2.86088e-101	Ugcg	UDP-glucose ceramide glucosyltransferase	00600	22234
2760.06	0.770156	0.035765	21.5338	7.51241e-103	7.7616e-101	Creb3l2	cAMP responsive element binding protein 3-like 2	04916	208647
1709.66	1.02294	0.0476241	21.4794	2.4246e-102	2.46819e-100	Maff	v-maf musculoaponeurotic fibrosarcoma oncogene family, protein F (avian)		17133
6843.64	0.630658	0.029431	21.4283	7.27318e-102	7.37681e-100	Pfkl	phosphofructokinase, liver, B-type	00010	18641
15079.4	0.471822	0.0220374	21.41	1.07772e-101	1.08909e-99	Slc6a8	solute carrier family 6 (neurotransmitter transporter, creatine), member 8		102857
329.177	2.75043	0.128527	21.3995	1.34991e-101	1.35427e-99	Stra6	stimulated by retinoic acid gene 6		20897
906.718	1.27009	0.0597262	21.2652	2.38501e-100	2.35852e-98	Gpr153	G protein-coupled receptor 153		100129
2380.39	1.18868	0.0563438	21.0968	8.50328e-99	8.31969e-97	Fgd3	FYVE, RhoGEF and PH domain containing 3	04810	30938
10805.2	0.796045	0.0377546	21.0847	1.09815e-98	1.07066e-96	Grem1	gremlin 1, DAN family BMP antagonist		23892
13521.6	0.509305	0.0242753	20.9803	9.91777e-98	9.63555e-96	Osmr	oncostatin M receptor	04060	18414
3005.24	0.901476	0.0429819	20.9734	1.14823e-97	1.10778e-95	Il18rap	interleukin 18 receptor accessory protein	04060	16174
9152.48	0.556586	0.0266355	20.8964	5.77704e-97	5.53496e-95	Hmox1	heme oxygenase 1	00860	15368
8971.17	0.512496	0.0245505	20.8752	9.00396e-97	8.59692e-95	Lpgat1	lysophosphatidylglycerol acyltransferase 1	00564	226856
2559.54	0.823805	0.0396683	20.7673	8.55202e-96	8.10949e-94	Ets2	E26 avian leukemia oncogene 2, 3' domain	04320	23872
3134.96	0.685915	0.0330356	20.7629	9.37286e-96	8.85751e-94	Gab2	growth factor receptor bound protein 2-associated protein 2	04380	14389
3507.51	0.761843	0.0367389	20.7367	1.61712e-95	1.51785e-93	Ier3	immediate early response 3		15937
309370	0.494052	0.0238253	20.7364	1.62511e-95	1.52019e-93	Fn1	fibronectin 1	04510	14268
32179.6	0.528442	0.0255208	20.7064	3.03603e-95	2.83046e-93	Eno1	enolase 1, alpha non-neuron	00010	13806
1823.61	0.903725	0.0436692	20.6948	3.85866e-95	3.58532e-93	Cxcl16	chemokine (C-X-C motif) ligand 16	04060	66102
999.354	1.43341	0.069634	20.5849	3.7517e-94	3.43977e-92	Nrep	neuronal regeneration related protein		27528
1848.81	0.966094	0.0469947	20.5575	6.5905e-94	6.02259e-92	Bdnf	brain derived neurotrophic factor	04010	12064
3844.16	0.698525	0.0342053	20.4216	1.07581e-92	9.60904e-91	Tgif1	TGFB-induced factor homeobox 1		21815
5688.65	0.594669	0.0291217	20.4201	1.10742e-92	9.85962e-91	Limk2	LIM motif-containing protein kinase 2	04360	16886
286.385	2.54711	0.125281	20.3313	6.80027e-92	5.99658e-90	Tns4	tensin 4		217169
1719.81	1.15249	0.0568679	20.2661	2.56164e-91	2.23751e-89	Aif1l	allograft inflammatory factor 1-like		108897
1139.09	1.29545	0.0639749	20.2494	3.59756e-91	3.13248e-89	Dusp4	dual specificity phosphatase 4	04010	319520
4300.4	0.89431	0.0443469	20.1663	1.93769e-90	1.66623e-88	Hspa4l	heat shock protein 4 like	04141	18415
8947.29	0.511123	0.0254321	20.0975	7.76026e-90	6.6115e-88	Slc4a2	solute carrier family 4 (anion exchanger), member 2	04970	20535
637.411	1.7731	0.0883448	20.0702	1.34376e-89	1.13784e-87	Syt7	synaptotagmin VII		54525
2577.13	0.928621	0.0464162	20.0064	4.84247e-89	4.03865e-87	Inhbb	inhibin beta-B	04060	16324
29919.9	0.40912	0.020568	19.8911	4.86021e-88	4.02917e-86	Serpinf1	serine (or cysteine) peptidase inhibitor, clade F, member 1		20317
2291.74	0.777842	0.0393506	19.767	5.73242e-87	4.68215e-85	Fam162a	family with sequence similarity 162, member A		70186
479.995	1.54401	0.0787875	19.5971	1.63549e-85	1.31643e-83	Ak4	adenylate kinase 4	00230	11639
5691.73	0.555783	0.0284638	19.5259	6.60838e-85	5.28842e-83	Dbn1	drebrin 1		56320
381.932	2.05533	0.105587	19.4657	2.14531e-84	1.69719e-82	Serpinb2	serine (or cysteine) peptidase inhibitor, clade B, member 2	05146	18788
7924.74	0.516978	0.0267426	19.3316	2.91324e-83	2.29161e-81	Tmsb10	thymosin, beta 10		19240
45171.9	0.450497	0.0233132	19.3237	3.39343e-83	2.65425e-81	Itgb1	integrin beta 1 (fibronectin receptor beta)	04145	16412
1467.54	1.07658	0.0557926	19.2962	5.78218e-83	4.50994e-81
13669.8	0.452817	0.0234936	19.274	8.87336e-83	6.90153e-81	Gpi1	glucose-6-phosphate isomerase 1	00010	14751
6441.86	0.684281	0.0355162	19.2668	1.02143e-82	7.92222e-81	Lgals3	lectin, galactose binding, soluble 3		16854
114392	0.432706	0.0224609	19.2648	1.0607e-82	8.20387e-81	Col1a2	collagen, type I, alpha 2	04510	12843
590.028	1.67537	0.0870008	19.2569	1.23531e-82	9.52768e-81	Wnt9a	wingless-type MMTV integration site family, member 9A	04310	216795
477.159	1.77696	0.0925732	19.1952	4.05758e-82	3.1036e-80	Ppfibp2	PTPRF interacting protein, binding protein 2 (liprin beta 2)		19024
2792.98	0.877504	0.0460193	19.0682	4.64251e-81	3.49311e-79	Usp53	ubiquitin specific peptidase 53		99526
10236	0.481032	0.0252832	19.0257	1.0442e-80	7.75141e-79	Cdh2	cadherin 2	04514	12558
815.318	1.31221	0.0691256	18.983	2.3552e-80	1.73901e-78	Kbtbd11	kelch repeat and BTB (POZ) domain containing 11		74901
1514.84	1.12421	0.0592815	18.9639	3.39023e-80	2.4966e-78	Mkx	mohawk homeobox		210719
6767.83	0.607477	0.032106	18.921	7.65553e-80	5.59298e-78	Pcdh19	protocadherin 19		279653
1365.57	1.13486	0.0603276	18.8116	6.06541e-79	4.38499e-77	Tmeff1	transmembrane protein with EGF-like and two follistatin-like domains 1		230157
1844.3	0.834572	0.0444084	18.7931	8.59778e-79	6.19958e-77	Ptp4a3	protein tyrosine phosphatase 4a3		19245
5098.96	0.57598	0.0306487	18.793	8.62283e-79	6.20149e-77	Prdx5	peroxiredoxin 5	04146	54683
767.123	1.22339	0.0651262	18.785	1.00272e-78	7.1928e-77	Kcnj2	potassium inwardly-rectifying channel, subfamily J, member 2	04971	16518
255.481	2.38835	0.127364	18.7521	1.86059e-78	1.32437e-76	Megf10	multiple EGF-like-domains 10		70417
7753.31	0.509985	0.027281	18.6938	5.56346e-78	3.91976e-76	Ptgfrn	prostaglandin F2 receptor negative regulator		19221
4148.74	0.655561	0.0351949	18.6266	1.95574e-77	1.36404e-75	B4galt5	UDP-Gal:betaGlcNAc beta 1,4-galactosyltransferase, polypeptide 5	00512	56336
4033.08	0.57953	0.0311358	18.613	2.52199e-77	1.75456e-75	Cdk6	cyclin-dependent kinase 6	04110	12571
558.67	1.34733	0.0724285	18.6022	3.08332e-77	2.1397e-75	Syk	spleen tyrosine kinase	04380	20963
2164.33	0.74564	0.0402151	18.5413	9.58362e-77	6.63402e-75	Il1rap	interleukin 1 receptor accessory protein	04060	16180
837.61	1.18568	0.0640195	18.5206	1.40863e-76	9.7024e-75	Myzap	myocardial zonula adherens protein		102371
5762.82	0.621894	0.0335927	18.5128	1.6292e-76	1.11661e-74	Cers6	ceramide synthase 6		241447
2202.03	0.904614	0.0488877	18.5039	1.91983e-76	1.31254e-74	Cav2	caveolin 2	04144	12390
2855.46	0.716009	0.0387367	18.484	2.77926e-76	1.89544e-74	Nedd9	neural precursor cell expressed, developmentally down-regulated gene 9		18003
5466.99	0.562833	0.0304984	18.4545	4.79731e-76	3.2557e-74	Slc29a1	solute carrier family 29 (nucleoside transporters), member 1		63959
744.065	1.17583	0.0639695	18.3812	1.85949e-75	1.24667e-73	Siglecg	sialic acid binding Ig-like lectin G		243958
425.393	1.84907	0.100606	18.3793	1.92487e-75	1.28738e-73	Lrrc4c	leucine rich repeat containing 4C	04360	241568
2758.85	0.939755	0.0511937	18.3569	2.90954e-75	1.93659e-73	Adamts6	a disintegrin-like and metallopeptidase (reprolysin type) with thrombospondin type 1 motif, 6		108154
583.876	1.4916	0.0813241	18.3414	3.86591e-75	2.56698e-73	Egr2	early growth response 2		13654
388.469	1.8949	0.103342	18.3362	4.25898e-75	2.82122e-73	Itgb3	integrin beta 3	04145	16416
12167.7	0.457851	0.0250716	18.2618	1.66823e-74	1.09719e-72	Fosl2	fos-like antigen 2	04380	14284
985.875	0.990065	0.0543024	18.2324	2.85315e-74	1.86763e-72	Papss2	3'-phosphoadenosine 5'-phosphosulfate synthase 2	00230	23972
2915.88	0.693732	0.038072	18.2216	3.48083e-74	2.27313e-72	Egr1	early growth response 1	05020	13653
1101.81	1.1712	0.0644794	18.164	9.94598e-74	6.44951e-72	Nipal1	NIPA-like domain containing 1		70701
7514.49	0.679672	0.0374864	18.1311	1.80981e-73	1.16539e-71	Mapk6	mitogen-activated protein kinase 6		50772
4621.59	0.60492	0.0333638	18.131	1.8142e-73	1.16551e-71	Capg	capping protein (actin filament), gelsolin-like		12332
518.51	1.55963	0.0863136	18.0693	5.56153e-73	3.54007e-71	Adamts12	a disintegrin-like and metallopeptidase (reprolysin type) with thrombospondin type 1 motif, 12		239337
895.825	1.18556	0.0658292	18.0096	1.63863e-72	1.03118e-70	Gjb3	gap junction protein, beta 3		14620
5562.41	0.589898	0.0327732	17.9994	1.97013e-72	1.23698e-70	Ugdh	UDP-glucose dehydrogenase	00040	22235
998.697	1.13493	0.0630818	17.9914	2.27359e-72	1.42429e-70	Lif	leukemia inhibitory factor	04060	16878
16676.3	0.620082	0.0345154	17.9654	3.63742e-72	2.26839e-70	Pgk1	phosphoglycerate kinase 1	00010	18655
2256.04	0.716207	0.0399498	17.9277	7.17361e-72	4.44363e-70	Igsf8	immunoglobulin superfamily, member 8		140559
2267.09	0.718215	0.0401599	17.8839	1.57474e-71	9.68954e-70	Bnip3	BCL2/adenovirus E1B interacting protein 3		12176
6259.2	0.547256	0.0307262	17.8107	5.83524e-71	3.58253e-69	Ghr	growth hormone receptor	04060	14600
4515.6	0.632496	0.0355877	17.7729	1.14606e-70	7.0206e-69	Ptgs1	prostaglandin-endoperoxide synthase 1	00590	19224
8801.41	0.622819	0.035052	17.7684	1.24097e-70	7.58525e-69	Rasa1	RAS p21 protein activator 1	04010	218397
724.824	2.78525	0.157777	17.653	9.64554e-70	5.86979e-68	Sema7a	sema domain, immunoglobulin domain (Ig), and GPI membrane anchor, (semaphorin) 7A	04360	20361
13043.8	0.552713	0.0313148	17.6502	1.01393e-69	6.15674e-68	Dpysl3	dihydropyrimidinase-like 3		22240
427.296	1.5518	0.0879278	17.6485	1.0445e-69	6.32846e-68	Mcf2l	mcf.2 transforming sequence-like		17207
3504.49	0.588583	0.0333624	17.6421	1.17005e-69	7.07368e-68	Clcn5	chloride channel, voltage-sensitive 5		12728
1825.91	0.880219	0.0499234	17.6314	1.41431e-69	8.53177e-68	9230105E05Rik	RIKEN cDNA 9230105E05 gene		320626
3202.06	0.684856	0.0388956	17.6076	2.15575e-69	1.2948e-67	Col8a1	collagen, type VIII, alpha 1		12837
934.166	1.05113	0.0597111	17.6035	2.31465e-69	1.38724e-67	Nox4	NADPH oxidase 4		50490
552.656	3.46568	0.197631	17.5361	7.59198e-69	4.48218e-67	Has2	hyaluronan synthase 2		15117
422.63	2.01444	0.115009	17.5156	1.08954e-68	6.3916e-67	Mgll	monoglyceride lipase	00561	23945
889.216	1.03787	0.0593183	17.4966	1.52198e-68	8.89073e-67	Smim3	small integral membrane protein 3		106878
728.439	1.30622	0.0747966	17.4637	2.70845e-68	1.57551e-66	Acvrl1	activin A receptor, type II-like 1		11482
6267.06	0.551473	0.0316077	17.4474	3.60296e-68	2.08708e-66	Fmnl3	formin-like 3		22379
10466.9	0.471744	0.0270423	17.4447	3.78001e-68	2.18507e-66	P4ha1	procollagen-proline, 2-oxoglutarate 4-dioxygenase (proline 4-hydroxylase), alpha 1 polypeptide	00330	18451
21212.1	0.387412	0.0222436	17.4168	6.15369e-68	3.5424e-66	Niban2	niban apoptosis regulator 2		227737
4140.8	0.598317	0.0344114	17.3872	1.03168e-67	5.91433e-66	Dzip1l	DAZ interacting protein 1-like		72507
14437.6	0.409765	0.0236313	17.34	2.34927e-67	1.33571e-65	Ckap4	cytoskeleton-associated protein 4	04141	216197
1152.84	0.995006	0.0573947	17.3362	2.50729e-67	1.42263e-65
1413.94	0.91698	0.0530866	17.2733	7.47585e-67	4.21586e-65	Ppp1r13l	protein phosphatase 1, regulatory subunit 13 like		333654
3370.35	0.694694	0.0402598	17.2553	1.02105e-66	5.73464e-65	Lrrc8c	leucine rich repeat containing 8 family, member C		100604
685.087	1.33649	0.0775977	17.2233	1.77557e-66	9.91207e-65	Vmn1r43	vomeronasal 1 receptor 43		113847
1543.81	0.901419	0.0523464	17.2203	1.87122e-66	1.0425e-64	Lrp8	low density lipoprotein receptor-related protein 8, apolipoprotein e receptor		16975
2187.84	0.719006	0.0417672	17.2146	2.0633e-66	1.1472e-64	Vash2	vasohibin 2		226841
4308.4	0.560101	0.03264	17.1599	5.29716e-66	2.92761e-64	Nuak1	NUAK family, SNF1-like kinase, 1		77976
7059.34	0.45885	0.0267411	17.159	5.38506e-66	2.97026e-64	Ccdc9b	coiled-coil domain containing 9B		214239
7836.37	0.452239	0.0264028	17.1285	9.10283e-66	5.00096e-64	Mif	macrophage migration inhibitory factor (glycosylation-inhibiting factor)	00350	17319
704.596	1.26549	0.0740051	17.1	1.48475e-65	8.14082e-64	Gadd45a	growth arrest and DNA-damage-inducible 45 alpha	04010	13197
9863.55	0.443723	0.0259817	17.0783	2.15301e-65	1.17815e-63	Fnip2	folliculin interacting protein 2		329679
3724.03	0.537878	0.031517	17.0663	2.64455e-65	1.4386e-63
3269.9	0.792976	0.0465836	17.0227	5.57747e-65	3.00457e-63	Pdlim1	PDZ and LIM domain 1 (elfin)		54132
5051.02	0.455027	0.0267589	17.0047	7.58444e-65	4.07778e-63	Large1	LARGE xylosyl- and glucuronyltransferase 1		16795
44712.4	0.405588	0.02393	16.949	1.9589e-64	1.04308e-62	Cald1	caldesmon 1	04270	109624
7390.81	0.518108	0.0305944	16.9347	2.49465e-64	1.32073e-62	Lyst	lysosomal trafficking regulator		17101
5618	0.695332	0.041187	16.8823	6.07327e-64	3.19094e-62	Cgnl1	cingulin-like 1		68178
440.905	1.64791	0.0977192	16.8637	8.31988e-64	4.36305e-62	Akr1c18	aldo-keto reductase family 1, member C18	00140	105349
141.431	3.13141	0.185885	16.846	1.1233e-63	5.8685e-62	Olr1	oxidized low density lipoprotein (lectin-like) receptor 1	03320	108078
895.336	1.00902	0.0599348	16.8352	1.34697e-63	7.01057e-62	Adgrl3	adhesion G protein-coupled receptor L3		319387
225.452	2.25184	0.133778	16.8326	1.4079e-63	7.31397e-62	Crispld2	cysteine-rich secretory protein LCCL domain containing 2		78892
8201.75	0.411569	0.0245065	16.7943	2.68604e-63	1.39276e-61	Ndst1	N-deacetylase/N-sulfotransferase (heparan glucosaminyl) 1	00534	15531
993.6	1.12074	0.0668089	16.7753	3.69836e-63	1.89989e-61	Nkain1	Na+/K+ transporting ATPase interacting 1		67149
8382.02	0.46937	0.0279908	16.7687	4.13207e-63	2.11876e-61	Luzp1	leucine zipper protein 1		269593
4330.03	0.630674	0.0376643	16.7446	6.19703e-63	3.16586e-61	Nfkbiz	nuclear factor of kappa light polypeptide gene enhancer in B cells inhibitor, zeta		80859
7208.3	0.431447	0.025804	16.7202	9.34363e-63	4.7558e-61	Rhoq	ras homolog family member Q	04910	104215
3478.07	0.567356	0.0339507	16.7112	1.08634e-62	5.51922e-61	Plp2	proteolipid protein 2		18824
2974.29	0.68928	0.0412539	16.7082	1.14167e-62	5.78971e-61	Pvr	poliovirus receptor		52118
1923.75	0.758167	0.04543	16.6887	1.584e-62	8.01819e-61	Ncs1	neuronal calcium sensor 1		14299
977.943	0.943368	0.05655	16.682	1.7715e-62	8.95092e-61	Slc43a2	solute carrier family 43, member 2		215113
3789	0.731098	0.0438466	16.674	2.02555e-62	1.01973e-60	Cdh6	cadherin 6		12563
17240.4	0.364852	0.0219051	16.656	2.73775e-62	1.37578e-60	Bmpr2	bone morphogenetic protein receptor, type II (serine/threonine kinase)	04060	12168
6652.27	0.480037	0.028982	16.5633	1.28394e-61	6.42878e-60	Tsku	tsukushi, small leucine rich proteoglycan		244152
2007.97	0.850201	0.0516091	16.4739	5.65507e-61	2.80113e-59
718.459	1.21727	0.0740014	16.4493	8.47746e-61	4.17673e-59	Arxes2	adipocyte-related X-chromosome expressed sequence 2		76976
5078.41	0.599633	0.0364733	16.4403	9.84059e-61	4.83972e-59	Btg1	BTG anti-proliferation factor 1	03018	12226
5259.99	0.517071	0.0314541	16.4389	1.00724e-60	4.94496e-59	Nfatc4	nuclear factor of activated T cells, cytoplasmic, calcineurin dependent 4	04010	73181
7216.8	0.473545	0.0290391	16.3072	8.77593e-60	4.2631e-58	Tnfaip2	tumor necrosis factor, alpha-induced protein 2		21928
2236.83	0.63016	0.0386622	16.2991	1.0011e-59	4.84604e-58	Kdelr3	KDEL (Lys-Asp-Glu-Leu) endoplasmic reticulum protein retention receptor 3		105785
438.93	1.55587	0.0956178	16.2718	1.56572e-59	7.5266e-58	H2-M9	histocompatibility 2, M region locus 9	04144	14997
25716.5	0.400897	0.0246824	16.2422	2.53626e-59	1.21289e-57	Col5a1	collagen, type V, alpha 1	04510	12831
3333.6	0.614675	0.0378539	16.2381	2.71265e-59	1.29501e-57	Myc	myelocytomatosis oncogene	04010	17869
20967.9	0.419238	0.0258481	16.2193	3.68595e-59	1.75663e-57	Mgp	matrix Gla protein		17313
12620.1	0.401566	0.0247656	16.2146	3.97401e-59	1.89066e-57	Tpi1	triosephosphate isomerase 1	00010	21991
4501.57	0.505582	0.0312153	16.1966	5.3264e-59	2.52972e-57	Akr1b3	aldo-keto reductase family 1, member B3 (aldose reductase)	00040	11677
3496.45	0.661266	0.0408412	16.1911	5.82573e-59	2.76213e-57	Prdx6	peroxiredoxin 6	00360	11758
33310.6	0.381465	0.0235688	16.1851	6.42274e-59	3.03999e-57	Serpinh1	serine (or cysteine) peptidase inhibitor, clade H, member 1		12406
5655.8	0.500594	0.0309316	16.1839	6.54673e-59	3.09338e-57	Colgalt1	collagen beta(1-O)galactosyltransferase 1	00310	234407
1772.25	0.903692	0.0558667	16.1758	7.46669e-59	3.52206e-57	Tbc1d2	TBC1 domain family, member 2		381605
13450.1	0.359897	0.0222805	16.153	1.08089e-58	5.08126e-57	Furin	furin (paired basic amino acid cleaving enzyme)		18550
4967.15	0.458533	0.028424	16.1319	1.52237e-58	7.14454e-57	Kdsr	3-ketodihydrosphingosine reductase	00600	70750
374.992	1.88936	0.117179	16.1237	1.73792e-58	8.14234e-57	H2-M1	histocompatibility 2, M region locus 1	04144	224756
2913.22	0.558018	0.0346866	16.0874	3.126e-58	1.45472e-56	Slc2a1	solute carrier family 2 (facilitated glucose transporter), member 1	04920	20525
11192.9	0.397127	0.0246931	16.0825	3.38258e-58	1.57148e-56	Rusc2	RUN and SH3 domain containing 2		100213
10815.8	0.456378	0.0285322	15.9952	1.38063e-57	6.36079e-56	Loxl1	lysyl oxidase-like 1		16949
4207.26	0.518607	0.0324626	15.9755	1.89289e-57	8.69192e-56	Snx18	sorting nexin 18		170625
1202.68	1.1212	0.0704967	15.9043	5.91302e-57	2.68843e-55	Bcat1	branched chain aminotransferase 1, cytosolic	00280	12035
661.385	1.13586	0.0714888	15.8887	7.5891e-57	3.43357e-55	Lrrc8b	leucine rich repeat containing 8 family, member B		433926
1203.28	0.992991	0.0625515	15.8748	9.4763e-57	4.27344e-55	Postn	periostin, osteoblast specific factor		50706
283.708	1.68089	0.106039	15.8517	1.36876e-56	6.16253e-55	Medag	mesenteric estrogen dependent adipogenesis		70717
824.732	1.00243	0.063252	15.8482	1.44655e-56	6.50221e-55	Rgcc	regulator of cell cycle		66214
6621.78	0.464291	0.0293138	15.8387	1.68357e-56	7.54308e-55	C1s1	complement component 1, s subcomponent 1	04610	50908
1240.51	0.810044	0.0512293	15.8121	2.56645e-56	1.14432e-54	Aifm2	apoptosis-inducing factor, mitochondrion-associated 2		71361
991.707	0.925244	0.0585842	15.7934	3.45461e-56	1.53786e-54	Prickle1	prickle planar cell polarity protein 1	04310	106042
5135.36	0.526269	0.0333256	15.7917	3.54901e-56	1.57482e-54	Pappa	pregnancy-associated plasma protein A		18491
11169.1	0.506747	0.0321809	15.7468	7.22282e-56	3.18968e-54	Ybx1	Y box protein 1		22608
3466.65	0.520596	0.0330631	15.7455	7.37326e-56	3.25093e-54	Garre1	granule associated Rac and RHOG effector 1		233103
594.199	1.21469	0.077198	15.7348	8.73513e-56	3.83916e-54	Klhdc8a	kelch domain containing 8A		213417
2548.18	0.592021	0.0376307	15.7324	9.07009e-56	3.98006e-54	Ngf	nerve growth factor	04010	18049
1439.86	0.826632	0.0525588	15.7278	9.75917e-56	4.27566e-54	Cyp1b1	cytochrome P450, family 1, subfamily b, polypeptide 1	00140	13078
6478.39	0.489773	0.0311783	15.7088	1.31641e-55	5.74923e-54	Dnaaf9	dynein axonemal assembly factor 9		228602
6749.84	0.508309	0.0324661	15.6566	2.99288e-55	1.30094e-53	Pgam1	phosphoglycerate mutase 1	00010	18648
671.2	1.11955	0.0715094	15.656	3.02416e-55	1.31248e-53	Ak5	adenylate kinase 5	00230	229949
169.453	2.33083	0.149071	15.6356	4.16294e-55	1.80388e-53	Hhip	Hedgehog-interacting protein	04340	15245
7916.02	0.412603	0.0264133	15.6211	5.23266e-55	2.26386e-53	Spred2	sprouty-related EVH1 domain containing 2	04630	114716
2264.26	0.683725	0.0437789	15.6177	5.51768e-55	2.38345e-53	Axin2	axin 2	04310	12006
444.251	1.51689	0.0971411	15.6154	5.72248e-55	2.46423e-53	Igfbp3	insulin-like growth factor binding protein 3	04115	16009
1220.65	0.989929	0.0635353	15.5808	9.83671e-55	4.22933e-53	Bpgm	2,3-bisphosphoglycerate mutase	00010	12183
4418.65	0.541524	0.0347648	15.5768	1.04673e-54	4.49348e-53	Epn2	epsin 2	04144	13855
354.325	1.67122	0.107358	15.5668	1.22326e-54	5.24316e-53	Lef1	lymphoid enhancer binding factor 1	04310	16842
1166.71	0.858728	0.0552504	15.5425	1.78887e-54	7.62031e-53	Fam180a	family with sequence similarity 180, member A		208164
53842.4	0.352541	0.0226882	15.5385	1.90391e-54	8.0979e-53	Pkm	pyruvate kinase, muscle	00010	18746
855.948	1.01327	0.065261	15.5264	2.30086e-54	9.74135e-53	Fam20a	FAM20A, golgi associated secretory pathway pseudokinase		208659
953.09	0.871546	0.0562328	15.4989	3.53036e-54	1.48559e-52	Gdnf	glial cell line derived neurotrophic factor		14573
131.039	3.15266	0.203558	15.4877	4.19786e-54	1.76113e-52	Cdh10	cadherin 10		320873
187.988	2.17772	0.140663	15.4818	4.60169e-54	1.92763e-52	Serinc2	serine incorporator 2		230779
2829.68	0.609632	0.0394373	15.4583	6.6375e-54	2.77203e-52	Smad7	SMAD family member 7	04144	17131
1178.2	0.860865	0.055692	15.4576	6.70316e-54	2.79524e-52	Ahr	aryl-hydrocarbon receptor		11622
4075.33	0.546228	0.0354034	15.4287	1.04975e-53	4.3709e-52
154.231	2.56686	0.16684	15.3851	2.05915e-53	8.53528e-52	Wnt7b	wingless-type MMTV integration site family, member 7B	04310	22422
6974.87	0.462638	0.0301011	15.3694	2.62435e-53	1.08618e-51	Map1a	microtubule-associated protein 1 A		17754
36078.2	0.285777	0.0185968	15.367	2.7253e-53	1.12628e-51	Tulp4	tubby like protein 4		68842
824.33	1.09672	0.0715859	15.3204	5.59031e-53	2.30342e-51	Insyn1	inhibitory synaptic factor 1		319477
2038.59	0.62384	0.0407599	15.3052	7.05566e-53	2.90288e-51	Ivns1abp	influenza virus NS1A binding protein		117198
65578.5	0.313749	0.020549	15.2683	1.24387e-52	5.09489e-51	Flnb	filamin, beta	04010	286940
4544	0.465127	0.0305736	15.2133	2.88403e-52	1.17091e-50	Cad	carbamoyl-phosphate synthetase 2, aspartate transcarbamylase, and dihydroorotase	00240	69719
4949.69	0.494862	0.0325332	15.211	2.99066e-52	1.21065e-50	Lrrc32	leucine rich repeat containing 32		434215
1809.9	0.692282	0.0455321	15.2042	3.31419e-52	1.3377e-50	Arid3a	AT rich interactive domain 3A (BRIGHT-like)		13496
8156.32	0.482789	0.0318177	15.1736	5.28959e-52	2.13193e-50	Sdc1	syndecan 1	04512	20969
6677.05	0.439313	0.0289626	15.1683	5.73562e-52	2.30499e-50	Irf2bpl	interferon regulatory factor 2 binding protein-like		238330
3648.72	0.529875	0.0349488	15.1615	6.36315e-52	2.55347e-50	Anp32a	acidic (leucine-rich) nuclear phosphoprotein 32 family, member A		11737
3660.34	0.513417	0.0339288	15.1322	9.93275e-52	3.96294e-50	Wipi1	WD repeat domain, phosphoinositide interacting 1		52639
201.079	2.10748	0.139304	15.1286	1.04898e-51	4.17915e-50	Kif1a	kinesin family member 1A		16560
1038.52	0.860213	0.0569406	15.1072	1.45165e-51	5.77509e-50	Fam210b	family with sequence similarity 210, member B		67017
667.653	1.02015	0.0675383	15.1047	1.50781e-51	5.98993e-50	Rap1gap2	RAP1 GTPase activating protein 2		380711
1882.74	0.735447	0.0488289	15.0617	2.89155e-51	1.14705e-49	Tgm2	transglutaminase 2, C polypeptide	05016	21817
7231.51	0.379836	0.0252775	15.0266	4.91506e-51	1.94141e-49	Por	cytochrome p450 oxidoreductase		18984
11186	0.433168	0.0289661	14.9543	1.45958e-50	5.71632e-49	AI506816	expressed sequence AI506816		433855
23748	0.294271	0.0196997	14.9378	1.86964e-50	7.29132e-49	Lrrc58	leucine rich repeat containing 58		320184
3636.52	0.467605	0.0313327	14.9239	2.30509e-50	8.96429e-49	Slc16a2	solute carrier family 16 (monocarboxylic acid transporters), member 2		20502
939.336	0.964173	0.0646459	14.9147	2.64563e-50	1.02598e-48	Tll1	tolloid-like		21892
16566.8	1.10959	0.0744544	14.903	3.15314e-50	1.21768e-48	Ccn2	cellular communication network factor 2		14219
521.159	1.12916	0.0759371	14.8697	5.18237e-50	1.99298e-48	F5	coagulation factor V	04610	14067
1308.21	0.87719	0.0590148	14.8639	5.65282e-50	2.17089e-48	Pde1a	phosphodiesterase 1A, calmodulin-dependent	00230	18573
4342.44	0.45661	0.0307379	14.8549	6.46349e-50	2.47878e-48	Plod1	procollagen-lysine, 2-oxoglutarate 5-dioxygenase 1	00310	18822
812.102	0.865104	0.0582528	14.8509	6.86841e-50	2.62679e-48	Pstpip1	proline-serine-threonine phosphatase-interacting protein 1	04621	19200
3568.95	0.555365	0.0376198	14.7625	2.55465e-49	9.68981e-48	Cttnbp2nl	CTTNBP2 N-terminal like		80281
290.912	1.64985	0.111824	14.754	2.90127e-49	1.09745e-47	F730043M19Rik	RIKEN cDNA F730043M19 gene		320046
5632.57	0.557165	0.037773	14.7504	3.06026e-49	1.15444e-47	Lrrfip1	leucine rich repeat (in FLII) interacting protein 1		16978
12116.7	0.436415	0.0296289	14.7294	4.17689e-49	1.57139e-47	Mark1	MAP/microtubule affinity regulating kinase 1		226778
2697.05	0.560433	0.0380613	14.7245	4.48808e-49	1.68388e-47	Tuba4a	tubulin, alpha 4A	04145	22145
28884.9	0.320776	0.021851	14.6801	8.64264e-49	3.2295e-47	Nid1	nidogen 1		18073
365.843	1.37012	0.0934885	14.6555	1.24216e-48	4.61047e-47	Adgrb2	adhesion G protein-coupled receptor B2		230775
18754.8	0.297938	0.0204042	14.6018	2.73618e-48	1.00881e-46	Lamb1	laminin B1	04510	16777
1696.55	0.656629	0.0450273	14.5829	3.60832e-48	1.3286e-46	Ptch1	patched 1	04340	19206
6793.5	0.501507	0.0344153	14.5722	4.22047e-48	1.55193e-46	Ctsk	cathepsin K	04142	13038
2090.38	0.600975	0.0412673	14.563	4.82935e-48	1.77112e-46	Rap2a	RAS related protein 2a		76108
950.553	0.843765	0.0580492	14.5353	7.23544e-48	2.63608e-46	Armcx4	armadillo repeat containing, X-linked 4		100503043
3148.67	0.498845	0.0343229	14.5339	7.39119e-48	2.68928e-46	Fam214b	family with sequence similarity 214, member B		230088
5466.44	0.420367	0.0289441	14.5234	8.61108e-48	3.12493e-46	Fem1b	fem 1 homolog b		14155
2584.76	0.559492	0.0385428	14.5161	9.57687e-48	3.46633e-46	Nectin2	nectin cell adhesion molecule 2	04514	19294
6733.68	0.511023	0.0352457	14.4989	1.2313e-47	4.45086e-46	Parvb	parvin, beta	04510	170736
4437.85	0.477683	0.0329877	14.4806	1.6064e-47	5.78409e-46	Tnfrsf12a	tumor necrosis factor receptor superfamily, member 12a	04060	27279
1078.3	0.819738	0.0566368	14.4736	1.77896e-47	6.3971e-46	Zfp503	zinc finger protein 503		218820
897.666	0.947025	0.0654397	14.4717	1.82872e-47	6.56749e-46	Cacna1g	calcium channel, voltage-dependent, T type, alpha 1G subunit	04010	12291
338.974	1.56178	0.10794	14.469	1.90193e-47	6.82156e-46	Ankrd1	ankyrin repeat domain 1 (cardiac muscle)		107765
199.226	2.19307	0.151694	14.4572	2.25843e-47	8.08974e-46	Atp6v0d2	ATPase, H+ transporting, lysosomal V0 subunit D2	00190	242341
4553.03	0.40845	0.0282548	14.456	2.29906e-47	8.22463e-46	Map2k1	mitogen-activated protein kinase kinase 1	04010	26395
1220.47	0.729486	0.0504638	14.4556	2.31024e-47	8.25398e-46	Zfp658	zinc finger protein 658		210104
29904.8	0.33447	0.0231727	14.4338	3.17149e-47	1.12584e-45	Ctsl	cathepsin L	04142	13039
314.312	1.5877	0.110176	14.4107	4.435e-47	1.57235e-45	Adgra1	adhesion G protein-coupled receptor A1		52389
2474.74	0.606092	0.0421144	14.3916	5.84468e-47	2.06948e-45	Osbpl3	oxysterol binding protein-like 3		71720
4365.21	0.454924	0.0316234	14.3857	6.36496e-47	2.25082e-45	Agl	amylo-1,6-glucosidase, 4-alpha-glucanotransferase	00500	77559
2371.19	0.63603	0.0442187	14.3837	6.54627e-47	2.31199e-45	Mfhas1	malignant fibrous histiocytoma amplified sequence 1		52065
907.508	0.877246	0.0613426	14.3007	2.16468e-46	7.60631e-45	Whrn	whirlin		73750
292.301	1.6502	0.115481	14.2898	2.53492e-46	8.88473e-45	Inava	innate immunity activator		67313
202.492	1.95096	0.136775	14.2641	3.66463e-46	1.27957e-44	Mir155hg	Mir155 host gene (non-protein coding)		100653389
2182.21	0.589456	0.04139	14.2415	5.0622e-46	1.76089e-44	Zfpm1	zinc finger protein, multitype 1		22761
922.899	0.849871	0.0597171	14.2316	5.83295e-46	2.02138e-44	Tmeff2	transmembrane protein with EGF-like and two follistatin-like domains 2		56363
36002.7	0.370665	0.026055	14.2263	6.29612e-46	2.17917e-44	Col4a2	collagen, type IV, alpha 2	04510	12827
11673.6	0.399411	0.0280981	14.2149	7.40744e-46	2.55741e-44	Cast	calpastatin		12380
15046.9	0.366409	0.0257838	14.2108	7.85335e-46	2.70799e-44	Itgav	integrin alpha V	04145	16410
230.77	1.9091	0.13436	14.2088	8.08061e-46	2.78289e-44	Tubb3	tubulin, beta 3 class III	04145	22152
6126.15	0.448068	0.0315539	14.2001	9.14761e-46	3.14253e-44	Tkt	transketolase	00030	21881
11192.7	0.48631	0.0343516	14.1568	1.69447e-45	5.75682e-44	Ipo5	importin 5		70572
3045.42	0.508631	0.035957	14.1455	1.99035e-45	6.74551e-44	Gclm	glutamate-cysteine ligase, modifier subunit	00480	14630
215.525	1.83715	0.129909	14.1419	2.09541e-45	7.09289e-44	Aqp5	aquaporin 5	04970	11830
2831.21	0.502487	0.0355553	14.1326	2.39281e-45	8.08967e-44	Mxra7	matrix-remodelling associated 7		67622
4938.56	0.622385	0.0440545	14.1276	2.56672e-45	8.66707e-44	Pmaip1	phorbol-12-myristate-13-acetate-induced protein 1	04115	58801
328.141	1.39381	0.0987313	14.1172	2.97728e-45	1.00168e-43	Syngr1	synaptogyrin 1		20972
2020.92	0.561807	0.0397969	14.1168	2.99088e-45	1.00503e-43	Bri3bp	Bri3 binding protein		76809
8824.79	0.346621	0.0245554	14.1159	3.03168e-45	1.0175e-43	Extl3	exostosin-like glycosyltransferase 3	00534	54616
132.413	2.51721	0.178353	14.1137	3.12837e-45	1.04869e-43	Ivl	involucrin		16447
181.806	2.10646	0.149284	14.1104	3.27608e-45	1.09687e-43	Wincr1	WNT induced non-coding RNA 1		100040617
3303.89	0.542342	0.0385318	14.0752	5.39829e-45	1.80088e-43	Snx30	sorting nexin family member 30		209131
2568.2	0.632762	0.0449793	14.0679	5.98607e-45	1.99217e-43	Zfp52	zinc finger protein 52		22710
124.712	2.63134	0.187355	14.0446	8.31118e-45	2.76264e-43	Atp1a3	ATPase, Na+/K+ transporting, alpha 3 polypeptide	04260	232975
14772.8	0.432434	0.0307931	14.0432	8.47867e-45	2.81494e-43	Mtpn	myotrophin		14489
37496.8	0.257674	0.0183649	14.0308	1.01035e-44	3.34637e-43	Slc7a2	solute carrier family 7 (cationic amino acid transporter, y+ system), member 2		11988
12376.6	0.334903	0.0239053	14.0095	1.3627e-44	4.50797e-43	Atp11a	ATPase, class VI, type 11A		50770
5175.63	0.406857	0.0290484	14.0062	1.42888e-44	4.71564e-43	Atrn	attractin		11990
1389.7	0.85562	0.0612139	13.9775	2.13731e-44	7.02849e-43	Socs3	suppressor of cytokine signaling 3	04120	12702
3601.77	0.46095	0.0330094	13.9642	2.57823e-44	8.45837e-43	Rcn3	reticulocalbin 3, EF-hand calcium binding domain		52377
544.372	1.00213	0.0718653	13.9445	3.39684e-44	1.11176e-42
3447.09	0.496263	0.0356015	13.9394	3.65041e-44	1.19334e-42	2900026A02Rik	RIKEN cDNA 2900026A02 gene		243219
4887	0.488782	0.035072	13.9365	3.79996e-44	1.24077e-42	Acsl3	acyl-CoA synthetase long-chain family member 3	00071	74205
4543.77	0.491039	0.0353309	13.8983	6.48726e-44	2.10335e-42	Retreg1	reticulophagy regulator 1		66270
181.038	1.99839	0.143989	13.8787	8.52296e-44	2.7537e-42	Atg9b	autophagy related 9B		213948
4483.43	0.464538	0.0335435	13.8488	1.29302e-43	4.15824e-42	Junb	jun B proto-oncogene	04380	16477
3033.86	0.500559	0.0362105	13.8236	1.83696e-43	5.88698e-42	Ero1a	endoplasmic reticulum oxidoreductase 1 alpha	04141	50527
8517.25	0.383799	0.0277708	13.8203	1.92391e-43	6.1585e-42	Pxdn	peroxidasin		69675
1181.43	0.698676	0.0505864	13.8115	2.17153e-43	6.94312e-42	Steap1	six transmembrane epithelial antigen of the prostate 1		70358
14934.2	0.409207	0.0296602	13.7965	2.6744e-43	8.53127e-42	Mast4	microtubule associated serine/threonine kinase family member 4		328329
3040.3	0.469933	0.034105	13.779	3.40902e-43	1.08601e-41	Carmil1	capping protein regulator and myosin 1 linker 1		68732
757.65	1.22713	0.0891807	13.76	4.43536e-43	1.40838e-41	Gfod1	glucose-fructose oxidoreductase domain containing 1		328232
1012	0.793257	0.0576555	13.7586	4.5238e-43	1.43482e-41	Pdia5	protein disulfide isomerase associated 5		72599
3766.53	0.50268	0.036581	13.7416	5.72236e-43	1.81081e-41	Ell2	elongation factor for RNA polymerase II 2		192657
17898.1	0.370319	0.0269536	13.7391	5.91773e-43	1.8705e-41	Plin2	perilipin 2		11520
227.827	1.74957	0.127416	13.7312	6.60569e-43	2.0832e-41	Ptprb	protein tyrosine phosphatase, receptor type, B	04520	19263
5153.85	0.377425	0.0274928	13.7281	6.88903e-43	2.17008e-41	Palm	paralemmin		18483
864.741	0.901598	0.0656853	13.726	7.09203e-43	2.23149e-41	Gcnt4	glucosaminyl (N-acetyl) transferase 4, core 2 (beta-1,6-N-acetylglucosaminyltransferase)	00512	218476
32693.8	0.256963	0.0187395	13.7124	8.55616e-43	2.68912e-41	Fgfr1	fibroblast growth factor receptor 1	04010	14182
3123.65	0.626758	0.0457101	13.7116	8.65519e-43	2.71716e-41	Tfrc	transferrin receptor	04144	22042
1048.27	0.933552	0.0681266	13.7032	9.71447e-43	3.04625e-41	Ntn4	netrin 4	04360	57764
422.214	1.18708	0.0866679	13.6969	1.05979e-42	3.31952e-41	Garem2	GRB2 associated regulator of MAPK1 subtype 2		242915
6045.44	0.478419	0.034934	13.6949	1.08859e-42	3.40587e-41	F2r	coagulation factor II (thrombin) receptor	04020	14062
2745.5	0.699886	0.0511108	13.6935	1.11046e-42	3.47037e-41	Dusp6	dual specificity phosphatase 6	04010	67603
1284.64	0.751964	0.0549394	13.6871	1.21174e-42	3.77836e-41	Vegfc	vascular endothelial growth factor C	04060	22341
2055	0.623816	0.0458166	13.6155	3.2389e-42	1.00091e-40	Sephs2	selenophosphate synthetase 2	00450	20768
2949.09	0.566815	0.0417004	13.5925	4.43367e-42	1.36556e-40	Gpr176	G protein-coupled receptor 176		381413
81.0472	3.39109	0.24953	13.5899	4.59799e-42	1.4146e-40	Prss46	protease, serine 46		74306
5820.95	0.507372	0.0373358	13.5894	4.62803e-42	1.42226e-40	Plk2	polo like kinase 2		20620
1503.49	0.639058	0.0470949	13.5696	6.06806e-42	1.86273e-40	Rnf19b	ring finger protein 19B		75234
84.0946	3.21615	0.237073	13.5661	6.36139e-42	1.95062e-40	Mcpt8	mast cell protease 8		17231
252.193	1.75165	0.129173	13.5605	6.86748e-42	2.10347e-40	Bex1	brain expressed X-linked 1		19716
19440.2	0.34823	0.0256974	13.5512	7.79681e-42	2.38285e-40	Dab2	disabled 2, mitogen-responsive phosphoprotein	04144	13132
595.345	0.982437	0.0725729	13.5372	9.42641e-42	2.87771e-40	Nrg1	neuregulin 1	04012	211323
2305.49	0.527529	0.0390263	13.5173	1.23703e-41	3.77226e-40	Dyrk2	dual-specificity tyrosine-(Y)-phosphorylation regulated kinase 2		69181
6977.84	0.368355	0.0272555	13.5149	1.27758e-41	3.89162e-40	Myo1d	myosin ID		338367
5463.46	0.364061	0.0269446	13.5115	1.33826e-41	4.07198e-40	Cbl	Casitas B-lineage lymphoma	04012	12402
2996.57	0.557474	0.041294	13.5001	1.5612e-41	4.73991e-40	Saa3	serum amyloid A 3		20210
4087.69	0.42924	0.0318405	13.4809	2.02492e-41	6.14108e-40	Slc44a2	solute carrier family 44, member 2		68682
822.94	0.920112	0.068339	13.4639	2.54958e-41	7.71532e-40	Trim16	tripartite motif-containing 16		94092
1136.93	0.754677	0.0561619	13.4375	3.64411e-41	1.10155e-39	Lama5	laminin, alpha 5	04510	16776
2097.6	0.548813	0.0408858	13.4231	4.42891e-41	1.33586e-39	Layn	layilin		244864
63657.9	0.297341	0.0221756	13.4085	5.39309e-41	1.62491e-39	Pabpc1	poly(A) binding protein, cytoplasmic 1	03013	18458
2285.11	0.535431	0.0399442	13.4045	5.69105e-41	1.71282e-39	Mthfd1l	methylenetetrahydrofolate dehydrogenase (NADP+ dependent) 1-like	00670	270685
8315.2	0.364989	0.0272497	13.3942	6.53357e-41	1.96213e-39	Mast2	microtubule associated serine/threonine kinase 2		17776
84.3766	3.27028	0.24422	13.3907	6.85295e-41	2.05581e-39	C430002N11Rik	RIKEN cDNA C430002N11 gene		319707
14356.5	0.285876	0.0213809	13.3706	8.97748e-41	2.68732e-39	Rai14	retinoic acid induced 14		75646
980.222	0.850042	0.0636534	13.3542	1.11899e-40	3.34235e-39	Atp10d	ATPase, class V, type 10D		231287
1739.37	0.640548	0.0480101	13.3419	1.3201e-40	3.93459e-39
12018.8	0.31893	0.0239105	13.3385	1.38259e-40	4.11641e-39	Ski	ski sarcoma viral oncogene homolog (avian)		20481
19028.4	0.311187	0.0233448	13.33	1.54821e-40	4.5996e-39	Ptprs	protein tyrosine phosphatase, receptor type, S		19280
155.91	2.06592	0.15502	13.3268	1.61689e-40	4.79849e-39	Crct1	cysteine-rich C-terminal 1		74175
482.654	1.0505	0.0789079	13.313	1.94606e-40	5.75075e-39	Dact1	dishevelled-binding antagonist of beta-catenin 1		59036
1203.38	0.690512	0.0518782	13.3103	2.01763e-40	5.95589e-39	Tmem38b	transmembrane protein 38B		52076
27724.1	0.282705	0.0213334	13.2518	4.40758e-40	1.29556e-38	Iqgap1	IQ motif containing GTPase activating protein 1	04520	29875
824.579	0.788684	0.0596545	13.2209	6.64973e-40	1.95047e-38	Kcnn4	potassium intermediate/small conductance calcium-activated channel, subfamily N, member 4	04970	16534
3877.81	0.474616	0.0360201	13.1764	1.19934e-39	3.51042e-38	Sema5a	sema domain, seven thrombospondin repeats (type 1 and type 1-like), transmembrane domain (TM) and short cytoplasmic domain, (semaphorin) 5A	04360	20356
12524.4	0.414567	0.0314647	13.1756	1.21251e-39	3.54521e-38	Nap1l1	nucleosome assembly protein 1-like 1		53605
2575.62	0.565382	0.04294	13.1668	1.36263e-39	3.97993e-38	Ankrd13b	ankyrin repeat domain 13b		268445
1155.09	0.692407	0.0526273	13.1568	1.55534e-39	4.53803e-38	Ubald2	UBA-like domain containing 2		319370
695.663	1.02576	0.078041	13.1439	1.84469e-39	5.37659e-38	Ttc9	tetratricopeptide repeat domain 9		69480
12887.8	0.280419	0.0213654	13.1249	2.36969e-39	6.8995e-38	Ltbp3	latent transforming growth factor beta binding protein 3		16998
1570.72	0.588808	0.044942	13.1015	3.22731e-39	9.3768e-38	Mn1	meningioma 1		433938
4190.54	0.519714	0.0396795	13.0978	3.38964e-39	9.81754e-38	Fam102b	family with sequence similarity 102, member B		329739
4292.34	0.547643	0.0418285	13.0926	3.63013e-39	1.05031e-37	Rnf11	ring finger protein 11		29864
2114.04	0.67246	0.051387	13.0862	3.94937e-39	1.14148e-37	Sh3bgrl2	SH3 domain binding glutamic acid-rich protein like 2		212531
239.213	1.60452	0.122649	13.0822	4.16333e-39	1.20207e-37	Apob	apolipoprotein B	04975	238055
288.033	1.43399	0.109619	13.0816	4.19704e-39	1.21054e-37	Lrp2	low density lipoprotein receptor-related protein 2	04340	14725
3135.12	0.515617	0.039427	13.0778	4.41182e-39	1.26984e-37	Gys1	glycogen synthase 1, muscle	00500	14936
4185.7	0.481109	0.0368036	13.0723	4.73845e-39	1.36244e-37	Utp14b	UTP14B small subunit processome component	03008	195434
4530.21	0.410936	0.0314836	13.0524	6.16015e-39	1.76755e-37	Socs5	suppressor of cytokine signaling 5	04630	56468
4518.16	0.928017	0.0711049	13.0514	6.2411e-39	1.78892e-37	Arl4c	ADP-ribosylation factor-like 4C		320982
1086.98	0.698986	0.053592	13.0427	6.98942e-39	2.00134e-37	Cd276	CD276 antigen	04514	102657
338.763	1.23537	0.0949576	13.0097	1.07786e-38	3.07995e-37	Bdkrb2	bradykinin receptor, beta 2	04020	12062
5694.85	0.366502	0.028173	13.009	1.08801e-38	3.10577e-37	Smurf1	SMAD specific E3 ubiquitin protein ligase 1	04120	75788
126.493	2.45037	0.188501	12.9993	1.23486e-38	3.52134e-37	Tnip3	TNFAIP3 interacting protein 3		414084
18061.7	0.352223	0.0271203	12.9874	1.44241e-38	4.10472e-37	Itga5	integrin alpha 5 (fibronectin receptor alpha)	04145	16402
2623.47	0.479337	0.0369165	12.9844	1.50092e-38	4.26684e-37	Clcf1	cardiotrophin-like cytokine factor 1	04060	56708
1516.83	0.638332	0.0492217	12.9685	1.8459e-38	5.2368e-37	Nes	nestin		18008
2703.41	0.451127	0.0348191	12.9563	2.16451e-38	6.12812e-37	Me1	malic enzyme 1, NADP(+)-dependent, cytosolic	00620	17436
214.792	1.53559	0.118531	12.9552	2.19613e-38	6.2113e-37	Cxcr6	chemokine (C-X-C motif) receptor 6	04060	80901
19421.4	0.333657	0.0257732	12.9459	2.4784e-38	7.0025e-37	Tjp1	tight junction protein 1	04520	21872
1917.97	0.530486	0.0410394	12.9263	3.20051e-38	9.03354e-37	Rab32	RAB32, member RAS oncogene family		67844
294.097	1.31758	0.102026	12.9141	3.74692e-38	1.05543e-36
2162.44	0.555177	0.0430022	12.9104	3.93004e-38	1.10588e-36	Slc7a6	solute carrier family 7 (cationic amino acid transporter, y+ system), member 6		330836
439.035	1.05718	0.0821351	12.8712	6.539e-38	1.82887e-36	Adcy7	adenylate cyclase 7	00230	11513
903.468	0.906107	0.0705047	12.8517	8.41229e-38	2.34098e-36	Ereg	epiregulin	04012	13874
2356.88	0.477282	0.0371553	12.8456	9.10327e-38	2.52819e-36	Shc2	SHC (Src homology 2 domain containing) transforming protein 2	04012	216148
425.013	1.07839	0.0839808	12.8409	9.67752e-38	2.68229e-36	Tspan7	tetraspanin 7		21912
1841.15	0.540616	0.0421011	12.8409	9.67532e-38	2.68229e-36	Plekha1	pleckstrin homology domain containing, family A (phosphoinositide binding specific) member 1		101476
6198.5	0.349364	0.0272235	12.8332	1.06885e-37	2.95953e-36	Epb41l3	erythrocyte membrane protein band 4.1 like 3	04530	13823
4524.04	0.383768	0.029933	12.8209	1.25267e-37	3.46506e-36	Rps6ka3	ribosomal protein S6 kinase polypeptide 3	04010	110651
243.18	1.50454	0.117576	12.7963	1.71841e-37	4.73915e-36	Igsf11	immunoglobulin superfamily, member 11		207683
4348.14	0.402782	0.0315082	12.7834	2.02949e-37	5.59149e-36	Trib2	tribbles pseudokinase 2		217410
1036.02	0.710748	0.0557175	12.7563	2.87653e-37	7.91733e-36	Cdk18	cyclin-dependent kinase 18		18557
1697.01	0.563074	0.0441893	12.7423	3.44019e-37	9.44994e-36	Ap1s2	adaptor-related protein complex 1, sigma 2 subunit	04142	108012
1781.56	0.609362	0.0478239	12.7418	3.46403e-37	9.50601e-36	Rnf149	ring finger protein 149		67702
3281.6	0.466642	0.0366289	12.7397	3.55731e-37	9.74267e-36	Adamtsl3	ADAMTS-like 3		269959
771.662	0.804477	0.0632234	12.7243	4.33096e-37	1.18381e-35	Pcdh1	protocadherin 1		75599
97.03	2.59878	0.204248	12.7237	4.36841e-37	1.19287e-35	Kcnk12	potassium channel, subfamily K, member 12		210741
562.5	1.02392	0.0805614	12.7099	5.21343e-37	1.42081e-35	Prg4	proteoglycan 4 (megakaryocyte stimulating factor, articular superficial zone protein)		96875
3097.23	0.499557	0.039336	12.6998	5.93157e-37	1.61494e-35	Ppp1r14b	protein phosphatase 1, regulatory inhibitor subunit 14B		18938
1212.34	0.648315	0.051111	12.6845	7.21165e-37	1.9596e-35	Pla2g7	phospholipase A2, group VII (platelet-activating factor acetylhydrolase, plasma)	00565	27226
1533.46	0.588196	0.0464232	12.6703	8.63749e-37	2.34015e-35	Apbb1ip	amyloid beta (A4) precursor protein-binding, family B, member 1 interacting protein		54519
206.266	1.89089	0.149948	12.6103	1.85219e-36	5.00344e-35	Add2	adducin 2 (beta)		11519
4105.49	0.432065	0.0343099	12.593	2.3068e-36	6.21937e-35	C77080	expressed sequence C77080		97130
8114.4	0.310952	0.024717	12.5805	2.70376e-36	7.27544e-35	Acaca	acetyl-Coenzyme A carboxylase alpha	00061	107476
1356.47	0.677754	0.0538923	12.5761	2.85817e-36	7.68348e-35	Nmnat2	nicotinamide nucleotide adenylyltransferase 2	00760	226518
5641.9	0.420829	0.033536	12.5486	4.04811e-36	1.08402e-34	Dtx4	deltex 4, E3 ubiquitin ligase	04330	207521
4506.68	0.371665	0.0297317	12.5006	7.40629e-36	1.96996e-34	Ttll12	tubulin tyrosine ligase-like family, member 12		223723
2217.08	0.516157	0.0413129	12.4938	8.06594e-36	2.1413e-34	Ppp1r15a	protein phosphatase 1, regulatory subunit 15A	04141	17872
271.101	1.38573	0.110921	12.4929	8.16686e-36	2.16602e-34	Klhl30	kelch-like 30		70788
682.37	0.894167	0.0718084	12.4521	1.36177e-35	3.59448e-34	Adssl1	adenylosuccinate synthetase like 1	00230	11565
1222.25	0.712419	0.0572562	12.4427	1.53325e-35	4.03556e-34	Dhrs3	dehydrogenase/reductase (SDR family) member 3	00830	20148
5037.26	0.380391	0.030576	12.4409	1.56825e-35	4.12376e-34	Mdfic	MyoD family inhibitor domain containing		16543
18341.7	0.309791	0.0249122	12.4353	1.6812e-35	4.41658e-34	Ncor2	nuclear receptor co-repressor 2	04330	20602
3812.93	0.505936	0.0407	12.4309	1.77723e-35	4.66443e-34	Nupr1	nuclear protein transcription regulator 1		56312
276.07	1.2531	0.100813	12.4299	1.79958e-35	4.71861e-34	Mfap3l	microfibrillar-associated protein 3-like		71306
2627.19	0.503279	0.0404925	12.4289	1.82023e-35	4.76824e-34	Fosl1	fos-like antigen 1	04310	14283
370.725	1.14622	0.0923077	12.4174	2.10211e-35	5.50144e-34	Grik2	glutamate receptor, ionotropic, kainate 2 (beta 2)	04080	14806
1197.82	0.643093	0.0518077	12.4131	2.21953e-35	5.80325e-34	Xylt1	xylosyltransferase 1	00532	233781
5361.42	0.36198	0.0291814	12.4045	2.47113e-35	6.45502e-34	Zc2hc1a	zinc finger, C2HC-type containing 1A		67306
522.875	0.942195	0.0761062	12.38	3.35318e-35	8.73434e-34	Rbpms2	RNA binding protein with multiple splicing 2		71973
2934.62	0.45241	0.0365589	12.3748	3.57628e-35	9.30672e-34	Acvr1	activin A receptor, type 1	04060	11477
4849.58	0.384495	0.0311174	12.3562	4.50712e-35	1.16852e-33	Col4a5	collagen, type IV, alpha 5	04510	12830
4360.88	0.465857	0.037747	12.3416	5.40903e-35	1.39842e-33	Bag1	BCL2-associated athanogene 1	04141	12017
611.031	0.841337	0.0681932	12.3376	5.68505e-35	1.46841e-33	Rab15	RAB15, member RAS oncogene family		104886
2463.96	0.479339	0.0388758	12.33	6.24355e-35	1.61116e-33	P3h1	prolyl 3-hydroxylase 1		56401
4031.15	0.593912	0.0481907	12.3242	6.70988e-35	1.72507e-33	Unc5c	unc-5 netrin receptor C	04360	22253
13364.4	0.338254	0.027518	12.2921	9.9898e-35	2.55881e-33	Sdc2	syndecan 2	04512	15529
7292.09	0.450226	0.0366429	12.2868	1.06601e-34	2.72547e-33	Txnrd1	thioredoxin reductase 1	00240	50493
6075.96	0.379681	0.0310048	12.2459	1.767e-34	4.50105e-33	Arhgef5	Rho guanine nucleotide exchange factor (GEF) 5		54324
6239.4	0.36387	0.0298399	12.1941	3.3429e-34	8.48409e-33	Pde4dip	phosphodiesterase 4D interacting protein (myomegalin)		83679
2370.15	0.473997	0.0388902	12.1881	3.59727e-34	9.12133e-33	Cdk17	cyclin-dependent kinase 17		237459
2935.68	0.452141	0.0371023	12.1863	3.67562e-34	9.31146e-33	Egln1	egl-9 family hypoxia-inducible factor 1	05200	112405
7522.89	0.289249	0.023748	12.1799	3.97703e-34	1.00658e-32	Ankrd50	ankyrin repeat domain 50		99696
16160.4	0.377795	0.0310201	12.179	4.01981e-34	1.01648e-32	Eef1g	eukaryotic translation elongation factor 1 gamma		67160
82.0513	2.5266	0.207459	12.1788	4.03258e-34	1.01878e-32	4931406B18Rik	RIKEN cDNA 4931406B18 gene		74054
10103.1	0.344718	0.0283129	12.1753	4.20966e-34	1.06255e-32	Tceal9	transcription elongation factor A like 9		22381
6809.92	0.428699	0.0352145	12.174	4.27858e-34	1.07896e-32	Vgll3	vestigial like family member 3		73569
1226.49	0.75984	0.0624396	12.1692	4.53541e-34	1.14061e-32	Tmem200a	transmembrane protein 200A		77220
45037.8	0.282018	0.0231793	12.1668	4.67156e-34	1.17378e-32	Hsp90ab1	heat shock protein 90 alpha (cytosolic), class B member 1	04141	15516
6107.07	0.325125	0.02674	12.1588	5.15316e-34	1.29127e-32	Pcyox1	prenylcysteine oxidase 1		66881
1029	0.688722	0.0566656	12.1541	5.4526e-34	1.36507e-32
10326.6	0.312439	0.0257098	12.1525	5.56151e-34	1.38607e-32	Mt1	metallothionein 1		17748
2086.03	0.502955	0.0414649	12.1297	7.35413e-34	1.82955e-32	Ak2	adenylate kinase 2	00230	11637
8658.32	0.326995	0.0269874	12.1166	8.62651e-34	2.14416e-32	Smarcc1	SWI/SNF related, matrix associated, actin dependent regulator of chromatin, subfamily c, member 1		20588
4443.09	0.387338	0.0319686	12.1162	8.66792e-34	2.15252e-32	Abhd5	abhydrolase domain containing 5		67469
4912.01	0.352872	0.0291453	12.1073	9.65731e-34	2.39607e-32	Zxdc	ZXD family zinc finger C		80292
228.629	1.41831	0.117383	12.0827	1.30324e-33	3.22767e-32	Tnfsf9	tumor necrosis factor (ligand) superfamily, member 9	04060	21950
83.9333	2.76452	0.229217	12.0607	1.70303e-33	4.21406e-32	Igf1	insulin-like growth factor 1	04114	16000
289.026	1.30147	0.107966	12.0545	1.8365e-33	4.54026e-32	Dsp	desmoplakin	05412	109620
14465.2	0.313356	0.0260495	12.0293	2.49305e-33	6.14692e-32	Rtn4	reticulon 4		68585
9084.49	0.309098	0.0257037	12.0254	2.6133e-33	6.42625e-32	Inppl1	inositol polyphosphate phosphatase-like 1	00562	16332
3551.08	0.421521	0.0350561	12.0242	2.65238e-33	6.51657e-32	Slc16a1	solute carrier family 16 (monocarboxylic acid transporters), member 1		20501
1975.97	0.620654	0.0517375	11.9962	3.71856e-33	9.10373e-32	Cebpb	CCAAT/enhancer binding protein (C/EBP), beta		12608
200.358	1.4768	0.123195	11.9875	4.13402e-33	1.01119e-31	Fstl3	follistatin-like 3		83554
9305.16	0.328164	0.0273837	11.9839	4.31447e-33	1.05347e-31	Pea15a	proliferation and apoptosis adaptor protein 15A		18611
4456.65	0.386745	0.0322823	11.9801	4.519e-33	1.10244e-31	Golim4	golgi integral membrane protein 4		73124
1144.39	0.621707	0.0519501	11.9674	5.26706e-33	1.2838e-31	Btbd11	BTB (POZ) domain containing 11		74007
445.928	1.11636	0.0934811	11.9421	7.14073e-33	1.73591e-31	Hp	haptoglobin		15439
820.298	0.750521	0.062995	11.914	1.00078e-32	2.42226e-31
34550.6	0.321409	0.0269873	11.9097	1.05411e-32	2.5491e-31	Gapdh	glyceraldehyde-3-phosphate dehydrogenase	00010	14433
2461.77	0.488537	0.0410597	11.8982	1.20913e-32	2.91888e-31	Zfand2a	zinc finger, AN1-type domain 2A		100494
7452.09	0.388588	0.0326874	11.888	1.3664e-32	3.29566e-31	Ybx3	Y box protein 3	04530	56449
2735.84	0.412479	0.0347046	11.8854	1.40895e-32	3.39239e-31	Lrig3	leucine-rich repeats and immunoglobulin-like domains 3		320398
5468.3	0.347417	0.0292328	11.8845	1.42492e-32	3.42786e-31	Fgf7	fibroblast growth factor 7	04010	14178
3541.78	0.419701	0.0353368	11.8772	1.5553e-32	3.73825e-31	Tcp11l1	t-complex 11 like 1		320554
4657.7	0.375314	0.0316025	11.8761	1.57524e-32	3.78289e-31	Mapkapk2	MAP kinase-activated protein kinase 2	04010	17164
84.4616	2.89324	0.243959	11.8595	1.92081e-32	4.6048e-31	Lgr6	leucine-rich repeat-containing G protein-coupled receptor 6		329252
20651	0.302103	0.0255312	11.8327	2.64464e-32	6.31816e-31	Ccnd1	cyclin D1	04110	12443
1323.73	0.694687	0.0587887	11.8167	3.20123e-32	7.6347e-31
1101.6	0.653649	0.0554421	11.7897	4.40854e-32	1.04869e-30	Pim3	proviral integration site 3		223775
7781.14	0.432434	0.0366991	11.7832	4.76245e-32	1.12997e-30	Fbln5	fibulin 5		23876
777.638	0.724486	0.0615918	11.7627	6.07564e-32	1.43785e-30	Zbtb7c	zinc finger and BTB domain containing 7C		207259
4737.18	0.466426	0.039675	11.7562	6.5649e-32	1.55231e-30	Pabpc4	poly(A) binding protein, cytoplasmic 4	03013	230721
5151.22	0.369729	0.0315001	11.7374	8.19463e-32	1.93602e-30	Zfp281	zinc finger protein 281		226442
59.9898	3.25232	0.27713	11.7357	8.36254e-32	1.97232e-30	Pdgfb	platelet derived growth factor, B polypeptide	04010	18591
4632.97	0.343028	0.0292988	11.7079	1.16138e-31	2.72983e-30	Emp2	epithelial membrane protein 2		13731
466.78	1.03424	0.0884906	11.6876	1.47563e-31	3.45382e-30	Scel	sciellin		64929
5432.01	0.342659	0.0293222	11.686	1.50339e-31	3.51583e-30	Jup	junction plakoglobin	05200	16480
9327.02	0.328455	0.0281102	11.6845	1.52932e-31	3.57043e-30	Zeb2	zinc finger E-box binding homeobox 2		24136
10240	0.317404	0.0272401	11.6521	2.2385e-31	5.20855e-30	Fkbp1a	FK506 binding protein 1a		14225
795.321	0.897188	0.0770746	11.6405	2.56503e-31	5.95331e-30	Htr1b	5-hydroxytryptamine (serotonin) receptor 1B	04080	15551
252.538	1.4639	0.125874	11.6299	2.90524e-31	6.72602e-30	Ablim3	actin binding LIM protein family, member 3	04360	319713
7540.38	0.352251	0.0302972	11.6265	3.02179e-31	6.99001e-30	Rcc2	regulator of chromosome condensation 2		108911
3867.59	0.371076	0.0319663	11.6083	3.7378e-31	8.63186e-30	Mbd1	methyl-CpG binding domain protein 1		17190
705.995	0.818071	0.0704965	11.6044	3.91375e-31	9.03066e-30	Cfap100	cilia and flagella associated protein 100		243538
2450.03	0.464115	0.0399986	11.6033	3.96555e-31	9.14256e-30	Ephb3	Eph receptor B3	04360	13845
2203.4	0.511296	0.0442076	11.5658	6.14087e-31	1.40991e-29	Ndrg4	N-myc downstream regulated gene 4		234593
98.9267	2.12576	0.184026	11.5514	7.26225e-31	1.66323e-29
1953.56	0.542661	0.0472119	11.4942	1.41155e-30	3.21418e-29	Tmem170b	transmembrane protein 170B		621976
1569.63	0.655343	0.0572851	11.44	2.63781e-30	5.95745e-29	Ust	uronyl-2-sulfotransferase	00532	338362
1242.18	0.609735	0.0533024	11.4392	2.6638e-30	6.01124e-29	Fhdc1	FH2 domain containing 1		229474
5826.67	0.301924	0.0264147	11.4302	2.95582e-30	6.66481e-29	Lrrc8d	leucine rich repeat containing 8D		231549
18411.5	0.263852	0.0230936	11.4253	3.12397e-30	7.03822e-29	Cdkn1a	cyclin-dependent kinase inhibitor 1A (P21)	04012	12575
1620.2	0.49572	0.0434659	11.4048	3.95767e-30	8.8948e-29	Tiam1	T cell lymphoma invasion and metastasis 1	04062	21844
634.247	0.820746	0.0719668	11.4045	3.97033e-30	8.91601e-29	Tspan11	tetraspanin 11		68498
3524.44	0.398492	0.0349752	11.3935	4.50282e-30	1.01036e-28	Ptk2b	PTK2 protein tyrosine kinase 2 beta	04020	19229
7962.62	0.303751	0.0266685	11.3899	4.69788e-30	1.05328e-28	Vps13c	vacuolar protein sorting 13C		320528
4575.68	0.367473	0.0323242	11.3683	6.01206e-30	1.34357e-28	Atp7a	ATPase, Cu++ transporting, alpha polypeptide		11977
3264.4	0.451103	0.0397144	11.3587	6.71412e-30	1.49804e-28	Rab11fip5	RAB11 family interacting protein 5 (class I)	04144	52055
1005.41	0.672726	0.0593784	11.3295	9.3768e-30	2.08374e-28	Znrf3	zinc and ring finger 3		407821
533.963	0.855544	0.0756197	11.3138	1.12173e-29	2.48876e-28	Tcf7	transcription factor 7, T cell specific	04310	21414
131.887	1.80473	0.159621	11.3064	1.22044e-29	2.70558e-28	Gabra2	gamma-aminobutyric acid (GABA) A receptor, subunit alpha 2	04080	14395
5550.45	0.332637	0.0294722	11.2865	1.53032e-29	3.38442e-28	Tram2	translocating chain-associating membrane protein 2		170829
1405.76	0.562119	0.0498356	11.2795	1.65724e-29	3.6622e-28	Mmd	monocyte to macrophage differentiation-associated		67468
15506.4	0.321964	0.0285664	11.2707	1.83065e-29	4.03574e-28	Sbno2	strawberry notch 2		216161
6073.06	0.302304	0.0268664	11.2521	2.2604e-29	4.97521e-28	1700017B05Rik	RIKEN cDNA 1700017B05 gene		74211
469.568	0.912379	0.081119	11.2474	2.38466e-29	5.24454e-28	Egr3	early growth response 3		13655
23151	0.328057	0.0291861	11.2402	2.58858e-29	5.67948e-28	Rps2	ribosomal protein S2	03010	16898
6023.25	0.445811	0.0396849	11.2338	2.78337e-29	6.10203e-28	Crim1	cysteine rich transmembrane BMP regulator 1 (chordin like)		50766
1154.54	0.554534	0.0494059	11.224	3.10734e-29	6.80152e-28	Impdh1	inosine monophosphate dehydrogenase 1	00230	23917
6317.33	0.344567	0.0307756	11.1961	4.25964e-29	9.30902e-28	Fads3	fatty acid desaturase 3		60527
286.148	1.16965	0.104552	11.1873	4.70447e-29	1.02649e-27	Chn1	chimerin 1		108699
1924.68	0.481486	0.0430627	11.181	5.04946e-29	1.1009e-27	Col27a1	collagen, type XXVII, alpha 1		373864
2242.75	0.431375	0.0386341	11.1656	6.0056e-29	1.30628e-27	Lclat1	lysocardiolipin acyltransferase 1	00561	225010
5884.17	0.434656	0.0389437	11.1611	6.3189e-29	1.37334e-27	Msln	mesothelin		56047
277.739	1.14709	0.102791	11.1594	6.4401e-29	1.39749e-27	Angpt4	angiopoietin 4		11602
195.873	1.34466	0.121632	11.0551	2.07037e-28	4.45428e-27	Nxph4	neurexophilin 4		104080
309.563	1.06554	0.0964538	11.0471	2.26392e-28	4.85936e-27	Nt5e	5' nucleotidase, ecto	00230	23959
1775.94	0.454452	0.0413045	11.0025	3.71784e-28	7.94929e-27	Narf	nuclear prelamin A recognition factor		67608
615.628	0.840529	0.0765324	10.9827	4.63108e-28	9.88666e-27	P2rx7	purinergic receptor P2X, ligand-gated ion channel, 7	04020	18439
1052.38	0.685354	0.0624072	10.982	4.66616e-28	9.95387e-27	Ctxn1	cortexin 1		330695
175.435	1.46403	0.13335	10.9789	4.82816e-28	1.02915e-26	Itgb2	integrin beta 2	04145	16414
8428.57	0.326025	0.0297164	10.9712	5.25724e-28	1.11975e-26	Hyou1	hypoxia up-regulated 1	04141	12282
13872.5	0.343435	0.0313231	10.9643	5.67473e-28	1.20774e-26	Timp3	tissue inhibitor of metalloproteinase 3		21859
6050.52	0.319451	0.0292545	10.9197	9.2778e-28	1.96853e-26	Tnk2	tyrosine kinase, non-receptor, 2		51789
149.286	1.53639	0.140895	10.9045	1.09752e-27	2.32156e-26
331.823	1.06687	0.0978897	10.8987	1.16975e-27	2.47245e-26	Lamc2	laminin, gamma 2	04510	16782
1992.9	0.455434	0.041808	10.8935	1.23818e-27	2.6131e-26	Pgm1	phosphoglucomutase 1	00010	72157
648.109	0.876756	0.0805331	10.8869	1.33073e-27	2.80203e-26	Adamts5	a disintegrin-like and metallopeptidase (reprolysin type) with thrombospondin type 1 motif, 5 (aggrecanase-2)		23794
3999.84	0.383393	0.0352877	10.8648	1.69663e-27	3.55894e-26	Sirpa	signal-regulatory protein alpha	04380	19261
5500.35	0.30072	0.0276917	10.8596	1.79547e-27	3.76342e-26	Agfg1	ArfGAP with FG repeats 1		15463
600.489	0.75953	0.0700228	10.8469	2.06292e-27	4.31421e-26
10523.9	0.350913	0.0323981	10.8313	2.44618e-27	5.10417e-26	Hmga1	high mobility group AT-hook 1		15361
544.384	0.81762	0.0755285	10.8253	2.61179e-27	5.44153e-26	Fgfrl1	fibroblast growth factor receptor-like 1		116701
385.929	0.946857	0.0875858	10.8106	3.06586e-27	6.38275e-26	Hmcn2	hemicentin 2		665700
48.9198	3.50521	0.324811	10.7916	3.77355e-27	7.85018e-26	Cma2	chymase 2, mast cell		545055
677.337	0.692299	0.0641597	10.7903	3.82705e-27	7.95549e-26	Hs6st2	heparan sulfate 6-O-sulfotransferase 2	00534	50786
6920.19	0.313915	0.0290928	10.7901	3.83355e-27	7.96302e-26	Lrrc59	leucine rich repeat containing 59		98238
973.475	0.592795	0.0551261	10.7534	5.71012e-27	1.18079e-25	1700025G04Rik	RIKEN cDNA 1700025G04 gene		69399
1672.17	0.457819	0.0426188	10.7422	6.44982e-27	1.33275e-25	Cacna2d1	calcium channel, voltage-dependent, alpha2/delta subunit 1	04010	12293
2552.87	0.409562	0.038127	10.742	6.45947e-27	1.33375e-25	Ndc1	NDC1 transmembrane nucleoporin	03013	72787
1427.47	0.568679	0.0529855	10.7327	7.14532e-27	1.47207e-25	Abcb1a	ATP-binding cassette, sub-family B (MDR/TAP), member 1A	02010	18671
649.877	0.731133	0.0681301	10.7314	7.24596e-27	1.4917e-25	Herc3	hect domain and RLD 3	04120	73998
284.194	1.16863	0.109073	10.7142	8.73057e-27	1.79333e-25	Ptgs2os2	prostaglandin-endoperoxide synthase 2, opposite strand 2		102639566
1205.36	0.537133	0.0501971	10.7005	1.0125e-26	2.07667e-25
3765.79	0.32576	0.0304598	10.6948	1.07707e-26	2.20748e-25	Ptpn12	protein tyrosine phosphatase, non-receptor type 12		19248
4869.29	0.381275	0.035671	10.6887	1.15026e-26	2.35573e-25	Shmt2	serine hydroxymethyltransferase 2 (mitochondrial)	00260	108037
2533.8	0.414037	0.0388127	10.6676	1.44334e-26	2.94942e-25	Pcdh9	protocadherin 9		211712
27280.1	0.30518	0.0286153	10.6649	1.48548e-26	3.0333e-25	Actn1	actinin, alpha 1	04510	109711
61.8964	2.76746	0.259598	10.6606	1.55674e-26	3.17646e-25	Siglecl1	Siglec family like 1		100039946
29514.3	0.192058	0.0180485	10.6412	1.91605e-26	3.90387e-25	Map4k4	mitogen-activated protein kinase kinase kinase kinase 4	04010	26921
204.992	1.23355	0.116064	10.6282	2.20324e-26	4.47583e-25	Gria4	glutamate receptor, ionotropic, AMPA4 (alpha 4)	04080	14802
375.006	0.943948	0.0889078	10.6172	2.47998e-26	5.03063e-25	Il1rn	interleukin 1 receptor antagonist		16181
124804	0.328816	0.0309896	10.6105	2.66187e-26	5.39564e-25	Lrp1	low density lipoprotein receptor-related protein 1	05010	16971
6602.26	0.350165	0.0330043	10.6097	2.68698e-26	5.44256e-25	Xpot	exportin, tRNA (nuclear export receptor for tRNAs)	03013	73192
326.168	0.965417	0.0910884	10.5987	3.02197e-26	6.11215e-25	Septin3	septin 3		24050
123.628	1.70031	0.160513	10.593	3.21083e-26	6.48465e-25	Gm36582	predicted gene, 36582		102640545
16925.5	0.233474	0.0221126	10.5584	4.64549e-26	9.35483e-25	Myo1c	myosin IC		17913
2199.37	0.422163	0.0399935	10.5558	4.77675e-26	9.61217e-25	Mgst1	microsomal glutathione S-transferase 1	00480	56615
94.5879	1.97556	0.187404	10.5417	5.54833e-26	1.11163e-24	Rasl12	RAS-like, family 12		70784
458.819	0.870908	0.0826252	10.5405	5.62219e-26	1.12562e-24	Coro6	coronin 6		216961
9803.7	0.263731	0.0250333	10.5352	5.94521e-26	1.18943e-24	Rarg	retinoic acid receptor, gamma		19411
3290.95	0.397401	0.0377543	10.526	6.55664e-26	1.30986e-24	Cotl1	coactosin-like 1 (Dictyostelium)		72042
18114.3	0.242246	0.0230415	10.5134	7.49072e-26	1.49431e-24	Arid5b	AT rich interactive domain 5B (MRF1-like)		71371
1227.03	0.511762	0.0486819	10.5124	7.57673e-26	1.51038e-24	Celf5	CUGBP, Elav-like family member 5		319586
3778.82	0.442404	0.0421597	10.4935	9.25152e-26	1.83368e-24	Basp1	brain abundant, membrane attached signal protein 1		70350
4852.28	0.307602	0.0293514	10.48	1.06742e-25	2.11415e-24	Tmem263	transmembrane protein 263		103266
6239.33	0.318348	0.0304015	10.4715	1.16831e-25	2.31232e-24	Sec23a	SEC23 homolog A, COPII coat complex component	04141	20334
3538.49	0.37356	0.0357036	10.4628	1.28004e-25	2.52983e-24	Zfp36l1	zinc finger protein 36, C3H type-like 1		12192
569.503	0.778055	0.0744834	10.446	1.52792e-25	3.01329e-24	Eya4	EYA transcriptional coactivator and phosphatase 4		14051
5291.04	0.313346	0.0300014	10.4444	1.55426e-25	3.0587e-24	Dock7	dedicator of cytokinesis 7		67299
675.103	0.725064	0.0694928	10.4337	1.74048e-25	3.41788e-24	Adcy1	adenylate cyclase 1	00230	432530
1025.04	0.553427	0.053058	10.4306	1.79734e-25	3.52705e-24	Ptpn3	protein tyrosine phosphatase, non-receptor type 3		545622
14786.4	0.238977	0.0229168	10.428	1.84669e-25	3.62131e-24	Vat1	vesicle amine transport 1		26949
128.545	1.70521	0.163628	10.4213	1.98244e-25	3.88203e-24	Rab38	RAB38, member RAS oncogene family		72433
91.6399	2.0603	0.197809	10.4156	2.10445e-25	4.11804e-24	Gipc3	GIPC PDZ domain containing family, member 3		209047
15356.2	0.285967	0.0274634	10.4127	2.17067e-25	4.24462e-24	Rack1	receptor for activated C kinase 1		14694
5921.76	0.311685	0.0299444	10.4088	2.26061e-25	4.41736e-24	Uck2	uridine-cytidine kinase 2	00240	80914
1203.6	0.61002	0.0586145	10.4073	2.29551e-25	4.4824e-24	Slc16a13	solute carrier family 16 (monocarboxylic acid transporters), member 13		69309
4473.22	0.370977	0.0356726	10.3995	2.49295e-25	4.85083e-24	Sh3bp4	SH3-domain binding protein 4		98402
8356.41	0.272383	0.0262064	10.3938	2.64704e-25	5.14343e-24	Wwc2	WW, C2 and coiled-coil domain containing 2		52357
11578.5	0.316105	0.0304524	10.3803	3.04863e-25	5.90717e-24	Rpl12	ribosomal protein L12	03010	269261
43837.6	0.194016	0.0186932	10.379	3.09062e-25	5.98435e-24	Eif4g1	eukaryotic translation initiation factor 4, gamma 1	03013	208643
3637.2	0.343798	0.0331248	10.3789	3.09459e-25	5.98784e-24	Slc39a10	solute carrier family 39 (zinc transporter), member 10		227059
1400.4	0.50811	0.0489703	10.3759	3.19285e-25	6.16935e-24	Zhx2	zinc fingers and homeoboxes 2		387609
66.4642	2.49074	0.240116	10.3731	3.28785e-25	6.34848e-24	Sema4f	sema domain, immunoglobulin domain (Ig), TM domain, and short cytoplasmic domain	04360	20355
5985.38	0.30391	0.0293203	10.3652	3.57185e-25	6.88726e-24	Tacc2	transforming, acidic coiled-coil containing protein 2		57752
1798.68	0.478463	0.0461787	10.3611	3.72591e-25	7.17931e-24	Tmem97	transmembrane protein 97		69071
931.652	0.599812	0.0579487	10.3507	4.15266e-25	7.97939e-24	Ndnf	neuron-derived neurotrophic factor		68169
1918.59	0.46025	0.044479	10.3476	4.29262e-25	8.2426e-24	Tgfbr1	transforming growth factor, beta receptor I	04010	21812
88.7664	1.92952	0.186554	10.343	4.50429e-25	8.63707e-24	Dok6	docking protein 6		623279
4508.04	0.382264	0.0369915	10.3338	4.95378e-25	9.48248e-24	Dcbld2	discoidin, CUB and LCCL domain containing 2		73379
1485.68	0.492326	0.0476907	10.3233	5.52887e-25	1.05651e-23	Nectin3	nectin cell adhesion molecule 3	04514	58998
1058.56	0.741015	0.0718407	10.3147	6.04763e-25	1.15485e-23	Slco4a1	solute carrier organic anion transporter family, member 4a1		108115
154.892	1.61053	0.156163	10.3132	6.14475e-25	1.17178e-23	Asxl3	ASXL transcriptional regulator 3		211961
13664.9	0.280195	0.0271872	10.3061	6.61092e-25	1.25894e-23	Piezo1	piezo-type mechanosensitive ion channel component 1		234839
23773	0.207299	0.0201591	10.2831	8.39461e-25	1.59313e-23	Fasn	fatty acid synthase	00061	14104
3184.88	0.368006	0.0358957	10.2521	1.15832e-24	2.19226e-23	Eaf1	ELL associated factor 1		74427
476.08	0.898367	0.087683	10.2456	1.23818e-24	2.34179e-23	Nr4a1	nuclear receptor subfamily 4, group A, member 1	04010	15370
2723.2	0.386477	0.03778	10.2297	1.46008e-24	2.75772e-23	Spcs3	signal peptidase complex subunit 3 homolog (S. cerevisiae)	03060	76687
14332.4	0.244328	0.0239154	10.2163	1.67569e-24	3.16279e-23	Ywhag	tyrosine 3-monooxygenase/tryptophan 5-monooxygenase activation protein, gamma polypeptide	04110	22628
3452.36	0.378796	0.0370872	10.2137	1.72226e-24	3.24627e-23
3267.59	0.333999	0.0327036	10.2129	1.73615e-24	3.27023e-23	Il13ra1	interleukin 13 receptor, alpha 1	04060	16164
153.791	1.41901	0.139023	10.207	1.84451e-24	3.4649e-23	Gdpd2	glycerophosphodiester phosphodiesterase domain containing 2		71584
818.655	0.613373	0.0601162	10.2031	1.91977e-24	3.60139e-23	Tyro3	TYRO3 protein tyrosine kinase 3		22174
440.447	0.833537	0.0818227	10.1871	2.26386e-24	4.23255e-23	Ubash3b	ubiquitin associated and SH3 domain containing, B		72828
9435.43	0.239198	0.0235133	10.1729	2.62052e-24	4.88287e-23	Wwtr1	WW domain containing transcription regulator 1		97064
318.22	1.1087	0.109128	10.1596	3.00455e-24	5.58342e-23
5596.38	0.290498	0.0286699	10.1325	3.96323e-24	7.35015e-23	Net1	neuroepithelial cell transforming gene 1		56349
775.797	0.716605	0.0707299	10.1316	4.00204e-24	7.41716e-23
25800.2	0.232957	0.0230224	10.1187	4.56497e-24	8.44352e-23	Csde1	cold shock domain containing E1, RNA binding		229663
11609.3	0.25602	0.0253134	10.114	4.78829e-24	8.85067e-23	Ak1	adenylate kinase 1	00230	11636
6599.68	0.416276	0.0412173	10.0996	5.54938e-24	1.02291e-22	Cavin2	caveolae associated 2		20324
6495.65	0.275681	0.0273143	10.0929	5.93818e-24	1.09178e-22	Nadk	NAD kinase	00760	192185
1527.01	0.508672	0.0504211	10.0885	6.21204e-24	1.14137e-22	Tpst2	protein-tyrosine sulfotransferase 2		22022
25497.3	0.245971	0.0244328	10.0672	7.71056e-24	1.41389e-22	P4hb	prolyl 4-hydroxylase, beta polypeptide	04141	18453
7896.73	0.277637	0.0275954	10.061	8.2166e-24	1.50569e-22	Wdr81	WD repeat domain 81		192652
4878	0.441666	0.0439267	10.0546	8.76649e-24	1.60539e-22	Ajuba	ajuba LIM protein		16475
4680.02	0.360142	0.0358788	10.0377	1.04049e-23	1.9004e-22	Klf4	Kruppel-like factor 4 (gut)		16600
22604	0.272897	0.0272067	10.0305	1.11977e-23	2.04385e-22	Ldha	lactate dehydrogenase A	00010	16828
1574.11	0.453403	0.0452175	10.0272	1.15803e-23	2.11231e-22	Ttc7	tetratricopeptide repeat domain 7		225049
1895.46	0.503787	0.0502898	10.0177	1.27455e-23	2.32178e-22	Etv5	ets variant 5		104156
120.523	1.83489	0.183304	10.0101	1.37602e-23	2.50168e-22
1463.91	0.504418	0.0504166	10.005	1.44891e-23	2.63246e-22	Ccne2	cyclin E2	04110	12448
12171.7	0.333015	0.0332934	10.0024	1.48703e-23	2.69819e-22	Pls3	plastin 3 (T-isoform)		102866
346.694	0.98691	0.0987062	9.99846	1.54788e-23	2.80493e-22	Vsir	V-set immunoregulatory receptor		74048
21518.8	0.259031	0.025939	9.98619	1.75193e-23	3.17261e-22	Rpsa	ribosomal protein SA	03010	16785
411.124	0.820788	0.082289	9.97446	1.97178e-23	3.5684e-22	Elfn1	leucine rich repeat and fibronectin type III, extracellular 1		243312
14626.9	0.298045	0.0299179	9.96209	2.23328e-23	4.03112e-22	Nrp2	neuropilin 2		18187
3643.08	0.321909	0.0323138	9.96199	2.23552e-23	4.03253e-22	Rnf41	ring finger protein 41	04144	67588
6445.61	0.312706	0.0313994	9.95898	2.30406e-23	4.15075e-22	Ptbp3	polypyrimidine tract binding protein 3		230257
11591.5	0.244583	0.0245723	9.9536	2.43215e-23	4.37866e-22	Dnm3os	dynamin 3, opposite strand		474332
1071.21	1.21127	0.121862	9.93971	2.79653e-23	5.03139e-22	Rflnb	refilin B		76566
7138.68	0.292879	0.0294692	9.9385	2.83071e-23	5.08958e-22	Creb3l1	cAMP responsive element binding protein 3-like 1	04916	26427
17027.7	0.223285	0.0224696	9.9372	2.86763e-23	5.15262e-22	Prdx1	peroxiredoxin 1	04146	18477
2488.81	0.361998	0.0364362	9.9351	2.92869e-23	5.25891e-22	Pdgfc	platelet-derived growth factor, C polypeptide	04060	54635
1888.6	0.415621	0.0418574	9.92946	3.09943e-23	5.56189e-22	Bcorl1	BCL6 co-repressor-like 1		320376
1613.13	0.538891	0.0543233	9.92007	3.40527e-23	6.09887e-22	Plekho1	pleckstrin homology domain containing, family O member 1		67220
252.921	1.32906	0.134171	9.90576	3.92964e-23	7.0244e-22	Nuak2	NUAK family, SNF1-like kinase, 2		74137
3365.09	0.36059	0.0364158	9.90202	4.07947e-23	7.28751e-22	Plxnd1	plexin D1		67784
1258.93	0.649167	0.0657347	9.87556	5.31379e-23	9.44374e-22	Pi4k2b	phosphatidylinositol 4-kinase type 2 beta	00562	67073
1020.87	0.550446	0.0558267	9.85992	6.21006e-23	1.10083e-21	Foxf2	forkhead box F2		14238
13631.7	0.300036	0.0304779	9.84439	7.24757e-23	1.28229e-21	Hnrnpa1	heterogeneous nuclear ribonucleoprotein A1	03040	15382
2131.87	0.418897	0.042566	9.84111	7.48801e-23	1.32398e-21	Epha2	Eph receptor A2	04360	13836
279.254	1.07265	0.109147	9.82749	8.57258e-23	1.51382e-21	Mtus1	mitochondrial tumor suppressor 1		102103
1841.75	0.412302	0.0420877	9.79624	1.16856e-22	2.05959e-21	Zfp280b	zinc finger protein 280B		64453
2237.04	0.377197	0.0385098	9.79482	1.18507e-22	2.08736e-21	Mybl1	myeloblastosis oncogene-like 1		17864
322.842	0.937974	0.0957817	9.79283	1.20866e-22	2.12621e-21	Plcxd2	phosphatidylinositol-specific phospholipase C, X domain containing 2		433022
2326.23	0.405312	0.0413966	9.79095	1.23128e-22	2.16464e-21	Cpeb1	cytoplasmic polyadenylation element binding protein 1	04114	12877
313.468	1.08063	0.110441	9.78468	1.31015e-22	2.30182e-21	Sytl5	synaptotagmin-like 5		236643
4877.07	0.33005	0.0337353	9.78351	1.32528e-22	2.32546e-21	Acat2	acetyl-Coenzyme A acetyltransferase 2	00071	110460
2370.86	0.391088	0.0399777	9.78267	1.33633e-22	2.34336e-21	Cxcl1	chemokine (C-X-C motif) ligand 1	04060	14825
13039	0.227215	0.0232309	9.7807	1.3627e-22	2.38809e-21	Surf4	surfeit gene 4		20932
996.439	0.545995	0.0558965	9.76796	1.54528e-22	2.70462e-21	Aig1	androgen-induced 1		66253
5327.17	0.339543	0.0348552	9.74152	2.0054e-22	3.50552e-21	Slc39a6	solute carrier family 39 (metal ion transporter), member 6		106957
1787.07	0.424615	0.0436262	9.73301	2.18044e-22	3.8091e-21	Phf10	PHD finger protein 10		72057
6195.89	0.288431	0.0296369	9.73215	2.19891e-22	3.83894e-21	Abcf2	ATP-binding cassette, sub-family F (GCN20), member 2		27407
14489.3	0.237659	0.0244536	9.71877	2.50799e-22	4.37579e-21	Plxna1	plexin A1	04360	18844
922.37	0.544672	0.056099	9.70911	2.7574e-22	4.80792e-21	Trim7	tripartite motif-containing 7		94089
2203.77	0.398613	0.0410871	9.70166	2.96635e-22	5.16899e-21	Nt5dc2	5'-nucleotidase domain containing 2		70021
6940.06	0.28687	0.0296232	9.68397	3.5273e-22	6.13488e-21	Fkbp10	FK506 binding protein 10		14230
9504.99	0.220369	0.0227843	9.67195	3.96732e-22	6.88291e-21	Sidt2	SID1 transmembrane family, member 2		214597
4347.34	0.333774	0.0345531	9.65974	4.47017e-22	7.74558e-21	Abcc1	ATP-binding cassette, sub-family C (CFTR/MRP), member 1	02010	17250
1286.23	0.48666	0.0504469	9.64698	5.0627e-22	8.76679e-21	Ccne1	cyclin E1	04110	12447
3731.02	0.31201	0.0323731	9.63795	5.528e-22	9.54865e-21	Tnfrsf1b	tumor necrosis factor receptor superfamily, member 1b	04060	21938
12894.4	0.260329	0.0270203	9.63457	5.71325e-22	9.86249e-21	Pdpn	podoplanin		14726
3686.2	0.310083	0.0322839	9.60489	7.62399e-22	1.31363e-20	Selenoi	selenoprotein I	00564	28042
4160.22	0.285253	0.02971	9.60125	7.89838e-22	1.36006e-20	Flt1	FMS-like tyrosine kinase 1	04060	14254
1110.51	0.495681	0.0516596	9.59513	8.38128e-22	1.44053e-20	Prkd1	protein kinase D1		18760
2449.89	0.346846	0.0361547	9.59338	8.52419e-22	1.46418e-20	Ern1	endoplasmic reticulum (ER) to nucleus signalling 1	04141	78943
2934.33	0.405706	0.0422912	9.59316	8.54318e-22	1.46563e-20	Tatdn2	TatD DNase domain containing 2		381801
8601.94	0.249871	0.0260605	9.5881	8.97225e-22	1.53828e-20	Akap11	A kinase (PRKA) anchor protein 11		219181
4186.3	0.375518	0.0391673	9.58752	9.02244e-22	1.54593e-20	Tes	testin LIM domain protein		21753
4467.71	0.27403	0.0285981	9.58209	9.51027e-22	1.62806e-20	Rlf	rearranged L-myc fusion sequence		109263
1933.6	0.407092	0.0425069	9.57709	9.98184e-22	1.70504e-20	Rps6ka2	ribosomal protein S6 kinase, polypeptide 2	04010	20112
3458.8	0.352765	0.0368499	9.57303	1.03822e-21	1.77016e-20	Kdm5b	lysine (K)-specific demethylase 5B		75605
8115.66	0.280808	0.0293398	9.57087	1.06012e-21	1.80637e-20	Gsto1	glutathione S-transferase omega 1	00480	14873
34007.4	0.275688	0.0288217	9.5653	1.11876e-21	1.90512e-20	Tpm1	tropomyosin 1, alpha	04260	22003
774.239	0.566739	0.0592796	9.56044	1.17259e-21	1.99435e-20
604.148	0.657961	0.068846	9.557	1.21216e-21	2.06037e-20	Relt	RELT tumor necrosis factor receptor	04060	320100
15317.1	0.236435	0.0247889	9.53791	1.45739e-21	2.47416e-20	Sh3glb1	SH3-domain GRB2-like B1 (endophilin)	04144	54673
5487.5	0.307041	0.0321975	9.53618	1.48194e-21	2.5143e-20	Nomo1	nodal modulator 1		211548
5172.64	0.265775	0.0278934	9.52825	1.59953e-21	2.70883e-20	Tmtc3	transmembrane and tetratricopeptide repeat containing 3		237500
668.744	0.686522	0.0720904	9.52306	1.68152e-21	2.84594e-20
1601.19	0.428796	0.0450449	9.5193	1.74345e-21	2.94895e-20	Ankrd44	ankyrin repeat domain 44		329154
1047.18	0.637942	0.0670231	9.51825	1.76121e-21	2.97718e-20	Nucb2	nucleobindin 2		53322
1347.3	0.47566	0.0500027	9.51268	1.85817e-21	3.13726e-20	Snhg18	small nucleolar RNA host gene 18		100616095
14291.3	0.231204	0.0243719	9.4865	2.38928e-21	4.02413e-20	Rad23b	RAD23 homolog B, nucleotide excision repair protein	03420	19359
10952	0.240424	0.0253798	9.47306	2.71764e-21	4.56884e-20	Itgbl1	integrin, beta-like 1		223272
1788.11	0.432063	0.0456353	9.46773	2.86e-21	4.80321e-20	Ebp	phenylalkylamine Ca2+ antagonist (emopamil) binding protein	00100	13595
2353.84	0.367378	0.0388079	9.46658	2.89155e-21	4.85237e-20	Nln	neurolysin (metallopeptidase M3 family)	04614	75805
618.42	0.685835	0.0724821	9.46213	3.01721e-21	5.06017e-20
622.417	0.800049	0.0845953	9.45738	3.15767e-21	5.28933e-20	Slc16a3	solute carrier family 16 (monocarboxylic acid transporters), member 3		80879
336.539	0.881508	0.0932997	9.44814	3.44917e-21	5.76716e-20	Fkbp11	FK506 binding protein 11		66120
2761.99	0.353094	0.0373918	9.44306	3.62034e-21	6.03878e-20	Bub1	BUB1, mitotic checkpoint serine/threonine kinase	04110	12235
9036.61	0.264366	0.0280067	9.43939	3.74961e-21	6.25063e-20	Pdia4	protein disulfide isomerase associated 4	04141	12304
1196.06	0.633449	0.0671119	9.43871	3.77414e-21	6.28774e-20	Tubb2b	tubulin, beta 2B class IIB	04145	73710
1859.66	0.396908	0.0420588	9.43697	3.83708e-21	6.38875e-20	Ccng2	cyclin G2	04115	12452
115.649	1.75728	0.186446	9.42517	4.29411e-21	7.13683e-20	Edn1	endothelin 1	04916	13614
5214.07	0.298408	0.0316615	9.42496	4.30282e-21	7.14702e-20	Tceal8	transcription elongation factor A (SII)-like 8		66684
2150.46	0.385292	0.0409215	9.4154	4.71267e-21	7.80905e-20	Socs2	suppressor of cytokine signaling 2	04630	216233
5030.94	0.271744	0.0289025	9.4021	5.34825e-21	8.85163e-20	Tpcn1	two pore channel 1		252972
9128.28	0.237965	0.02531	9.402	5.35344e-21	8.85492e-20	Atp6v1b2	ATPase, H+ transporting, lysosomal V1 subunit B2	00190	11966
1561.6	0.462365	0.0492044	9.39682	5.62396e-21	9.2802e-20	Dut	deoxyuridine triphosphatase	00240	110074
1720.2	0.391663	0.041683	9.39624	5.65464e-21	9.32527e-20	Hpcal1	hippocalcin-like 1		53602
97.432	1.64077	0.17476	9.3887	6.07459e-21	9.99996e-20	Foxq1	forkhead box Q1		15220
657.843	0.696352	0.0742235	9.38183	6.48396e-21	1.06422e-19	Azin2	antizyme inhibitor 2	00330	242669
3856.87	0.354602	0.037799	9.38125	6.5197e-21	1.06946e-19	Naa50	N(alpha)-acetyltransferase 50, NatE catalytic subunit		72117
6523.05	0.244657	0.0260989	9.37424	6.9678e-21	1.14161e-19	Gnptab	N-acetylglucosamine-1-phosphate transferase, alpha and beta subunits	04142	432486
6321.54	0.277273	0.0296428	9.3538	8.45536e-21	1.37799e-19	Dnajb6	DnaJ heat shock protein family (Hsp40) member B6		23950
5779.97	0.279089	0.0298724	9.34271	9.39017e-21	1.52944e-19	Hs2st1	heparan sulfate 2-O-sulfotransferase 1	00534	23908
1447.6	0.461055	0.0493743	9.33797	9.82032e-21	1.59668e-19	Coq10b	coenzyme Q10B		67876
4294.4	0.28797	0.0308396	9.33766	9.84823e-21	1.60028e-19	Lrrk2	leucine-rich repeat kinase 2	05012	66725
1313.58	0.50859	0.0545384	9.32535	1.10616e-20	1.7964e-19	Mrgbp	MRG/MORF4L binding protein		73247
221.067	1.07038	0.114806	9.32345	1.1262e-20	1.82787e-19	Cth	cystathionase (cystathionine gamma-lyase)	00260	107869
8566.15	0.293154	0.0314988	9.30681	1.31729e-20	2.13176e-19	Rps12	ribosomal protein S12	03010	20042
441.236	0.794085	0.0853541	9.30342	1.35993e-20	2.1982e-19	Mboat2	membrane bound O-acyltransferase domain containing 2	00561	67216
21705.7	0.249197	0.0268029	9.29742	1.439e-20	2.32329e-19	Lmna	lamin A	05410	16905
3592.86	0.368422	0.0397754	9.26256	1.99584e-20	3.21109e-19	Mcfd2	multiple coagulation factor deficiency 2		193813
774.361	0.653358	0.0705957	9.25493	2.14371e-20	3.44299e-19	Dram1	DNA-damage regulated autophagy modulator 1		71712
940.095	0.52831	0.057142	9.24556	2.34002e-20	3.75393e-19	Rspo3	R-spondin 3		72780
94.9681	1.64268	0.177713	9.24345	2.38673e-20	3.82443e-19	Rnf180	ring finger protein 180		71816
7912.97	0.279947	0.0302932	9.24125	2.43631e-20	3.89937e-19	Paics	phosphoribosylaminoimidazole carboxylase, phosphoribosylaminoribosylaminoimidazole, succinocarboxamide synthetase	00230	67054
2463.3	0.42838	0.0463717	9.23797	2.51207e-20	4.01829e-19	Fhl2	four and a half LIM domains 2	04380	14200
9797.06	0.271728	0.0294245	9.23474	2.58906e-20	4.13906e-19	Serpinb6a	serine (or cysteine) peptidase inhibitor, clade B, member 6a	05146	20719
108.274	1.52866	0.165684	9.22635	2.80018e-20	4.46883e-19	Atp8b4	ATPase, class I, type 8B, member 4		241633
21118.8	0.175352	0.0190257	9.21661	3.06653e-20	4.88826e-19	Chd4	chromodomain helicase DNA binding protein 4		107932
1566.45	0.454007	0.049289	9.21112	3.22747e-20	5.14186e-19	Irak2	interleukin-1 receptor-associated kinase 2	04210	108960
2367.53	0.36805	0.0399673	9.20878	3.29852e-20	5.25203e-19	Wwp2	WW domain containing E3 ubiquitin protein ligase 2	04120	66894
61.5387	2.33864	0.253991	9.20761	3.33481e-20	5.30371e-19	Gpr39	G protein-coupled receptor 39		71111
6096.55	0.306789	0.0333196	9.20747	3.33894e-20	5.30723e-19	Klhl24	kelch-like 24		75785
3368.07	0.317011	0.0344366	9.20564	3.39639e-20	5.39545e-19	Snap47	synaptosomal-associated protein, 47	04130	67826
1837.19	0.367968	0.0399964	9.20003	3.57839e-20	5.68132e-19	Aprt	adenine phosphoribosyl transferase	00230	11821
123.789	1.53702	0.167489	9.17682	4.44019e-20	7.04149e-19	Nrcam	neuronal cell adhesion molecule	04514	319504
2149.42	0.392317	0.0427733	9.172	4.64307e-20	7.35902e-19	Fam126b	family with sequence similarity 126, member B		213056
2155.98	0.3899	0.0425378	9.16597	4.91015e-20	7.77341e-19	Robo2	roundabout guidance receptor 2	04360	268902
8110.51	0.261817	0.0285694	9.16422	4.99045e-20	7.89603e-19	Slc48a1	solute carrier family 48 (heme transporter), member 1		67739
4552.88	0.290582	0.0317505	9.15204	5.58672e-20	8.83442e-19	Samd8	sterile alpha motif domain containing 8		67630
12187.9	0.214344	0.0234329	9.14712	5.84732e-20	9.24123e-19	Nfib	nuclear factor I/B		18028
4283.57	0.315867	0.0345335	9.14668	5.8709e-20	9.26793e-19	Numbl	numb-like	04330	18223
2834.28	0.361684	0.0395425	9.14673	5.86839e-20	9.26793e-19	Spats2	spermatogenesis associated, serine-rich 2		72572
2211.36	0.408785	0.0447278	9.13941	6.27925e-20	9.9069e-19	Cyb5r1	cytochrome b5 reductase 1	00520	72017
153.561	1.34586	0.147457	9.12715	7.03292e-20	1.10834e-18	Fabp4	fatty acid binding protein 4, adipocyte	03320	11770
985.623	0.480182	0.0526739	9.11612	7.78585e-20	1.22421e-18	Asic1	acid-sensing (proton-gated) ion channel 1		11419
1963.51	0.37899	0.0416412	9.10132	8.92388e-20	1.39996e-18	Marcksl1	MARCKS-like 1	04666	17357
8202.31	0.263182	0.0289469	9.09188	9.73452e-20	1.52541e-18	Cux1	cut-like homeobox 1		13047
1187.73	0.455091	0.0500598	9.09095	9.81762e-20	1.53756e-18	C1galt1	core 1 synthase, glycoprotein-N-acetylgalactosamine 3-beta-galactosyltransferase, 1	00512	94192
5745.53	0.265556	0.0292159	9.08943	9.95607e-20	1.55748e-18	Msh6	mutS homolog 6	03430	17688
1128.5	0.482512	0.053102	9.08652	1.02262e-19	1.59884e-18	Pgf	placental growth factor	04150	18654
4008.23	0.334329	0.0368315	9.07727	1.11331e-19	1.73867e-18	Slc44a1	solute carrier family 44, member 1		100434
239.45	1.00375	0.110597	9.07577	1.12874e-19	1.76176e-18	Pappa2	pappalysin 2		23850
864.635	0.559803	0.0617322	9.06825	1.20942e-19	1.8845e-18	Runx3	runt related transcription factor 3		12399
1901.43	0.37736	0.0416444	9.06149	1.28679e-19	2.00281e-18	Zfp719	zinc finger protein 719		210105
2757.92	0.387403	0.0427735	9.05707	1.34007e-19	2.08339e-18	Wdr75	WD repeat domain 75	03008	73674
4304.6	0.760928	0.0840449	9.05383	1.38043e-19	2.14373e-18	Odc1	ornithine decarboxylase, structural 1	00330	18263
145.033	1.3196	0.145755	9.05354	1.38412e-19	2.14825e-18	Prrg3	proline rich Gla (G-carboxyglutamic acid) 3 (transmembrane)		208748
3135.84	0.328691	0.0363176	9.05047	1.42356e-19	2.20823e-18	Ado	2-aminoethanethiol (cysteamine) dioxygenase	00430	211488
1011.86	0.546212	0.0603895	9.04481	1.49925e-19	2.32434e-18	Ptrh1	peptidyl-tRNA hydrolase 1 homolog		329384
5101.97	0.306589	0.0339035	9.04299	1.52448e-19	2.36213e-18	Aaas	achalasia, adrenocortical insufficiency, alacrimia	03013	223921
93.8196	1.85716	0.205375	9.04276	1.52771e-19	2.36582e-18	Ndufa4l2	Ndufa4, mitochondrial complex associated like 2	00190	407790
4236.2	0.348956	0.0385949	9.0415	1.5453e-19	2.39038e-18	Dhcr24	24-dehydrocholesterol reductase	00100	74754
170.394	1.38196	0.152899	9.03841	1.58965e-19	2.45623e-18	Slc40a1	solute carrier family 40 (iron-regulated transporter), member 1		53945
5441.76	0.258435	0.0285948	9.03785	1.59789e-19	2.46759e-18	Pcgf3	polycomb group ring finger 3		69587
7033.82	0.282529	0.0313253	9.01921	1.89456e-19	2.92085e-18	Gars	glycyl-tRNA synthetase	00970	353172
76.5678	1.94995	0.216636	9.00105	2.23561e-19	3.44091e-18	Acot4	acyl-CoA thioesterase 4	01040	171282
16328.8	0.314288	0.0349447	8.99386	2.38693e-19	3.67176e-18	Amotl2	angiomotin-like 2		56332
14839.1	0.235675	0.0262279	8.98567	2.57163e-19	3.95368e-18	Psmd2	proteasome (prosome, macropain) 26S subunit, non-ATPase, 2	03050	21762
5719.65	0.247596	0.0275982	8.97146	2.92603e-19	4.49355e-18	Slc4a4	solute carrier family 4 (anion exchanger), member 4	04964	54403
1290.56	0.457553	0.0510099	8.96989	2.96798e-19	4.55546e-18	Crip2	cysteine rich protein 2		68337
2208.07	0.33904	0.0378132	8.96617	3.06996e-19	4.70937e-18	Tmem184c	transmembrane protein 184C		234463
3561.03	0.31484	0.0351376	8.96022	3.24037e-19	4.96803e-18	Fkbp4	FK506 binding protein 4		14228
145.61	1.29915	0.145123	8.95206	3.48895e-19	5.34028e-18	Gja4	gap junction protein, alpha 4		14612
7345.73	0.328251	0.0366786	8.94938	3.57483e-19	5.46871e-18	H1f2	H1.2 linker histone, cluster member		50708
420.356	0.818212	0.0916108	8.9314	4.20668e-19	6.40697e-18
5218.51	0.23451	0.026261	8.92999	4.26046e-19	6.48532e-18	Heatr5a	HEAT repeat containing 5A		320487
6145.56	0.236315	0.0264812	8.92386	4.50296e-19	6.85069e-18	Ncln	nicalin		103425
10728.9	0.628339	0.0704256	8.92203	4.57834e-19	6.96154e-18	Ccn1	cellular communication network factor 1		16007
5518.41	0.26827	0.0300694	8.92171	4.59142e-19	6.97759e-18	Slc39a13	solute carrier family 39 (metal ion transporter), member 13		68427
318.523	0.891929	0.100169	8.90429	5.37303e-19	8.14306e-18	Slc2a3	solute carrier family 2 (facilitated glucose transporter), member 3		20527
2170.48	0.368965	0.0414593	8.89944	5.61304e-19	8.50215e-18	Erp29	endoplasmic reticulum protein 29	04141	67397
3700.81	0.299108	0.0336537	8.88782	6.23217e-19	9.40908e-18	Ctps2	cytidine 5'-triphosphate synthase 2	00240	55936
2636.51	0.33344	0.0375686	8.87551	6.96133e-19	1.04985e-17	Bmp2k	BMP2 inducible kinase		140780
996.21	0.505678	0.0570049	8.87078	7.26373e-19	1.09426e-17	Hyal2	hyaluronoglucosaminidase 2	00531	15587
1379.86	0.42124	0.0474927	8.86957	7.34303e-19	1.10561e-17	Twnk	twinkle mtDNA helicase		226153
34.0132	4.58299	0.517122	8.86249	7.82482e-19	1.17687e-17	Dynap	dynactin associated protein		75577
55.398	2.50155	0.282678	8.84948	8.79278e-19	1.3203e-17	Cyth4	cytohesin 4		72318
2010.44	0.372939	0.042163	8.84515	9.14034e-19	1.37174e-17	Zswim6	zinc finger SWIM-type containing 6		67263
2022.48	0.483534	0.0546738	8.84397	9.23777e-19	1.38562e-17	Plaur	plasminogen activator, urokinase receptor	04610	18793
1251.69	0.46751	0.0528997	8.83766	9.77447e-19	1.46532e-17	Arhgap39	Rho GTPase activating protein 39		223666
1684.92	0.389999	0.0441305	8.8374	9.79719e-19	1.46794e-17	Pop1	processing of precursor 1, ribonuclease P/MRP family, (S. cerevisiae)	03008	67724
2069.56	0.423074	0.0478902	8.83426	1.00767e-18	1.509e-17	Zfp827	zinc finger protein 827		622675
22558.6	0.172087	0.0195154	8.81802	1.16499e-18	1.74082e-17	Tpr	translocated promoter region, nuclear basket protein	03013	108989
58.8099	2.43871	0.276814	8.8099	1.25252e-18	1.8696e-17	Kbtbd12	kelch repeat and BTB (POZ) domain containing 12		74589
45.3751	2.53223	0.287622	8.80403	1.31993e-18	1.96916e-17	Has2os	hyaluronan synthase 2, opposite strand		594843
1011.39	0.508041	0.0577112	8.80317	1.33007e-18	1.98321e-17	Nyap1	neuronal tyrosine-phosphorylated phosphoinositide 3-kinase adaptor 1		243300
2805.96	0.305731	0.0347499	8.79805	1.39215e-18	2.07355e-17	Tead4	TEA domain family member 4		21679
6593.84	0.297856	0.0338627	8.79601	1.41763e-18	2.11037e-17	Spop	speckle-type BTB/POZ protein		20747
5140.3	0.255362	0.0290648	8.78595	1.55052e-18	2.30323e-17	Xpr1	xenotropic and polytropic retrovirus receptor 1		19775
1138.41	0.533951	0.0607773	8.78538	1.55835e-18	2.31363e-17	Htra2	HtrA serine peptidase 2	05012	64704
20098.5	0.228463	0.0260153	8.78187	1.60785e-18	2.38584e-17	Kpnb1	karyopherin (importin) beta 1	03013	16211
13888.6	0.204046	0.0232426	8.77897	1.64981e-18	2.44679e-17	Atp2a2	ATPase, Ca++ transporting, cardiac muscle, slow twitch 2	04020	11938
540.442	0.680467	0.077517	8.77829	1.65973e-18	2.45887e-17	Fam217b	family with sequence similarity 217, member B		71532
7519.81	0.279797	0.0318735	8.77834	1.65902e-18	2.45887e-17	Cct7	chaperonin containing Tcp1, subunit 7 (eta)		12468
1229.15	0.491945	0.0560769	8.77269	1.74448e-18	2.58304e-17	Higd1a	HIG1 domain family, member 1A		56295
431.805	0.723804	0.0825641	8.76657	1.84193e-18	2.72588e-17
73.7548	2.16049	0.246594	8.7613	1.93005e-18	2.85324e-17	Serpinb9g	serine (or cysteine) peptidase inhibitor, clade B, member 9g	05146	93806
218.858	1.03446	0.11808	8.76068	1.94068e-18	2.86742e-17
13634.6	0.28388	0.0324584	8.74596	2.21134e-18	3.26385e-17	Cd44	CD44 antigen	04512	12505
7734.93	0.242146	0.0277007	8.74151	2.30015e-18	3.39131e-17	Alg10b	asparagine-linked glycosylation 10B (alpha-1,2-glucosyltransferase)	00510	380959
5857.21	0.309062	0.0353595	8.74055	2.31969e-18	3.4183e-17	Bex3	brain expressed X-linked 3	04722	12070
5259	0.292854	0.0335298	8.73414	2.45513e-18	3.61404e-17	Txn1	thioredoxin 1		22166
559.138	0.673002	0.0770971	8.72928	2.56306e-18	3.77091e-17	Hs3st1	heparan sulfate (glucosamine) 3-O-sulfotransferase 1	00534	15476
25975.8	0.194839	0.0223323	8.72456	2.67211e-18	3.92719e-17	Aldoa	aldolase A, fructose-bisphosphate	00010	11674
204.622	1.0554	0.121033	8.71994	2.78346e-18	4.08865e-17	Hectd2	HECT domain E3 ubiquitin protein ligase 2		226098
2987.14	0.31494	0.0361871	8.70312	3.22879e-18	4.73027e-17	Smad1	SMAD family member 1	04350	17125
298.784	0.882977	0.101482	8.70083	3.2946e-18	4.82412e-17	Gprc5a	G protein-coupled receptor, family C, group 5, member A		232431
813.184	0.534371	0.061426	8.69943	3.33561e-18	4.88159e-17	Morrbid	myeloid RNA regulator of BCL2L11 induced cell death		100043424
8754.45	0.297745	0.0342399	8.69582	3.44322e-18	5.03641e-17	Isyna1	myo-inositol 1-phosphate synthase A1	00562	71780
9469.54	0.267442	0.0307652	8.69302	3.52918e-18	5.15943e-17	Errfi1	ERBB receptor feedback inhibitor 1		74155
12789.2	0.217863	0.0250795	8.68688	3.72536e-18	5.43761e-17	Col6a3	collagen, type VI, alpha 3	04510	12835
3824.88	0.35199	0.0405531	8.67972	3.96732e-18	5.78469e-17	Nop56	NOP56 ribonucleoprotein	03008	67134
730.02	0.55249	0.063757	8.66556	4.49294e-18	6.52702e-17	Csrnp1	cysteine-serine-rich nuclear protein 1		215418
4195.03	0.312882	0.036112	8.66422	4.54603e-18	6.60068e-17	Gas5	growth arrest specific 5		14455
771.515	0.530133	0.0612223	8.65915	4.75315e-18	6.8978e-17	Arhgap22	Rho GTPase activating protein 22		239027
1387.39	0.416918	0.0481637	8.65626	4.8751e-18	7.06736e-17	B4galt7	xylosylprotein beta1,4-galactosyltransferase, polypeptide 7 (galactosyltransferase I)	00532	218271
74.3313	1.95758	0.226184	8.65482	4.93703e-18	7.14966e-17	Selp	selectin, platelet	04514	20344
263.396	0.891278	0.103062	8.64802	5.24021e-18	7.58474e-17	Sh2b2	SH2B adaptor protein 2	04722	23921
5493.57	0.256492	0.0297005	8.63593	5.82496e-18	8.42671e-17	Cacnb3	calcium channel, voltage-dependent, beta 3 subunit	04010	12297
867.517	0.489955	0.0567351	8.63585	5.82945e-18	8.4288e-17	F11r	F11 receptor	04514	16456
3534.23	0.317346	0.0367607	8.63275	5.98924e-18	8.65532e-17	Slc25a30	solute carrier family 25, member 30		67554
6115.92	0.252532	0.0292581	8.63119	6.0719e-18	8.77021e-17	Atp8b2	ATPase, class I, type 8B, member 2		54667
14326.9	0.199252	0.0230961	8.62709	6.29323e-18	9.08042e-17	Foxp1	forkhead box P1		108655
573.624	0.64689	0.0750061	8.6245	6.43739e-18	9.28358e-17	Slc1a3	solute carrier family 1 (glial high affinity glutamate transporter), member 3		20512
83.6326	1.72608	0.200175	8.62288	6.52919e-18	9.40713e-17	Pbp2	phosphatidylethanolamine binding protein 2		76400
542.456	0.661442	0.0767348	8.61985	6.70446e-18	9.65365e-17	Fos	FBJ osteosarcoma oncogene	04010	14281
6270.85	0.26574	0.0308521	8.61334	7.09628e-18	1.02072e-16	Rest	RE1-silencing transcription factor	05016	19712
6944.37	0.273908	0.0318242	8.6069	7.5065e-18	1.07917e-16	Ctps	cytidine 5'-triphosphate synthase	00240	51797
93.517	1.57183	0.182843	8.59663	8.20922e-18	1.17897e-16
13077.1	0.213314	0.0248214	8.59394	8.40343e-18	1.20623e-16	Syne2	spectrin repeat containing, nuclear envelope 2		319565
8050.59	0.225207	0.026207	8.5934	8.44366e-18	1.21138e-16	Npepps	aminopeptidase puromycin sensitive		19155
16018	0.206195	0.0239976	8.59228	8.5258e-18	1.22253e-16	Notch2	notch 2	04320	18129
6188.77	0.257959	0.0300384	8.58764	8.87773e-18	1.27234e-16	Mybbp1a	MYB binding protein (P160) 1a		18432
574.527	0.65478	0.0762775	8.58418	9.14855e-18	1.31047e-16	Dyrk3	dual-specificity tyrosine-(Y)-phosphorylation regulated kinase 3		226419
360.56	0.784904	0.0915564	8.5729	1.00912e-17	1.44475e-16	Slc4a8	solute carrier family 4 (anion exchanger), member 8		59033
867.715	0.579065	0.067631	8.56212	1.10815e-17	1.58489e-16
113.867	1.46127	0.170732	8.55882	1.14024e-17	1.62994e-16
4348.22	0.286072	0.0334282	8.5578	1.15037e-17	1.64358e-16	Nek6	NIMA (never in mitosis gene a)-related expressed kinase 6		59126
2020.15	0.33095	0.0386961	8.55254	1.2041e-17	1.71858e-16	Smim13	small integral membrane protein 13		108934
79.2304	1.73353	0.20272	8.55135	1.21661e-17	1.73464e-16	Lgr5	leucine rich repeat containing G protein coupled receptor 5		14160
8246.9	0.201558	0.0235925	8.5433	1.30441e-17	1.85409e-16	Stk38	serine/threonine kinase 38		106504
3275.07	0.271483	0.0317908	8.53966	1.34615e-17	1.91245e-16	Agps	alkylglycerone phosphate synthase	00565	228061
352.229	0.943597	0.110576	8.53349	1.41994e-17	2.01521e-16	Mcam	melanoma cell adhesion molecule		84004
8180.64	0.239744	0.0281078	8.52944	1.47052e-17	2.08486e-16	Mfge8	milk fat globule EGF and factor V/VIII domain containing		17304
5588.75	0.297793	0.0350124	8.50535	1.81052e-17	2.55643e-16	Pdzd8	PDZ domain containing 8		107368
3362.06	0.268532	0.0315874	8.50123	1.87591e-17	2.6474e-16	Ntn1	netrin 1	04360	18208
721.324	0.551752	0.0649104	8.50021	1.8924e-17	2.66932e-16	Tmem154	transmembrane protein 154		320782
655.911	0.543276	0.0639498	8.49536	1.97325e-17	2.78053e-16	Cd14	CD14 antigen	04010	12475
7203.6	0.21038	0.0247681	8.494	1.99652e-17	2.81189e-16	Setx	senataxin		269254
2066.58	0.33873	0.0399372	8.48158	2.22164e-17	3.12418e-16	Kifc3	kinesin family member C3		16582
5574.21	0.256388	0.0302317	8.48076	2.23736e-17	3.14468e-16	Cenpf	centromere protein F		108000
427.104	0.684169	0.0807929	8.46818	2.4926e-17	3.49633e-16	Scx	scleraxis		20289
6410.48	0.25766	0.030437	8.46536	2.55367e-17	3.57657e-16	Otud7b	OTU domain containing 7B		229603
4860.42	0.241353	0.0285258	8.46086	2.65407e-17	3.7153e-16	Smc5	structural maintenance of chromosomes 5		226026
2035.96	0.383633	0.0453734	8.45501	2.79053e-17	3.90435e-16	Srm	spermidine synthase	00270	20810
10834.3	0.202435	0.0239752	8.44349	3.0799e-17	4.30269e-16	Hspa4	heat shock protein 4	04612	15525
2265.61	0.343103	0.0406456	8.44133	3.13737e-17	4.38077e-16	Acot7	acyl-CoA thioesterase 7	01040	70025
6235.69	0.260121	0.0308222	8.43938	3.19025e-17	4.45235e-16	Runx2	runt related transcription factor 2		12393
4522.88	0.238678	0.0282858	8.43811	3.2251e-17	4.49874e-16	Mboat7	membrane bound O-acyltransferase domain containing 7	00564	77582
7381.35	0.252812	0.0300063	8.4253	3.5983e-17	5.01426e-16	Rbpj	recombination signal binding protein for immunoglobulin kappa J region	04330	19664
178.493	1.04816	0.124474	8.42067	3.74325e-17	5.21362e-16	Tnfrsf26	tumor necrosis factor receptor superfamily, member 26		244237
4549.86	0.259177	0.0308182	8.40986	4.10504e-17	5.70605e-16	Synj2	synaptojanin 2	00562	20975
2021.61	0.352492	0.0419393	8.40482	4.28515e-17	5.95043e-16	Ddhd1	DDHD domain containing 1		114874
139.108	1.42345	0.169382	8.40374	4.32463e-17	6.00224e-16	Cavin4	caveolae associated 4		68016
63.3352	2.1918	0.260931	8.39993	4.4674e-17	6.19729e-16	Dock8	dedicator of cytokinesis 8		76088
113.76	1.58992	0.189345	8.39696	4.58203e-17	6.35313e-16	P2ry2	purinergic receptor P2Y, G-protein coupled 2	04080	18442
17616.5	0.217902	0.0259665	8.39165	4.79383e-17	6.64014e-16	Ssr3	signal sequence receptor, gamma	04141	67437
28.5601	4.46484	0.532276	8.3882	4.93631e-17	6.83066e-16	Vmn1r53	vomeronasal 1 receptor 53		113853
12768.7	0.245731	0.0293321	8.37755	5.40425e-17	7.47444e-16	Eif5a	eukaryotic translation initiation factor 5A		276770
30690.5	0.217003	0.0259517	8.3618	6.17705e-17	8.52199e-16	Pdia3	protein disulfide isomerase associated 3	04141	14827
3515.08	0.284372	0.0340117	8.36102	6.21799e-17	8.57421e-16	Oxsr1	oxidative-stress responsive 1		108737
3900.05	0.285491	0.0341467	8.36072	6.23387e-17	8.59182e-16	Haus6	HAUS augmin-like complex, subunit 6		230376
2273.95	0.321312	0.0384401	8.35879	6.3366e-17	8.72907e-16	Reep4	receptor accessory protein 4		72549
3475.1	0.295217	0.0354024	8.3389	7.49847e-17	1.0304e-15	Micall2	MICAL-like 2		231830
932.299	0.569987	0.0683628	8.33768	7.57622e-17	1.04057e-15	Dlc1	deleted in liver cancer 1		50768
607.728	0.606843	0.0728206	8.33339	7.85576e-17	1.07789e-15	Procr	protein C receptor, endothelial		19124
2014.96	0.341204	0.0409647	8.32921	8.13822e-17	1.11609e-15	Akr1b8	aldo-keto reductase family 1, member B8	00040	14187
9877.38	0.271708	0.0326367	8.32523	8.4167e-17	1.15371e-15	Set	SET nuclear oncogene		56086
165.16	1.17728	0.141416	8.32494	8.43712e-17	1.15594e-15	Rarb	retinoic acid receptor, beta	05200	218772
1268.18	0.446405	0.0536463	8.32126	8.70364e-17	1.19128e-15
320.799	0.773735	0.0930704	8.31344	9.29641e-17	1.27115e-15	Aldh1l1	aldehyde dehydrogenase 1 family, member L1	00670	107747
28503.3	0.207087	0.0249277	8.3075	9.7738e-17	1.33577e-15	Hsp90b1	heat shock protein 90, beta (Grp94), member 1	04141	22027
637.602	0.604433	0.0728391	8.2982	1.05698e-16	1.44313e-15
458.35	0.718781	0.0866257	8.29754	1.06286e-16	1.44974e-15	Tmem151a	transmembrane protein 151A		381199
8569.65	0.511325	0.0616339	8.29616	1.07533e-16	1.46601e-15	Emp1	epithelial membrane protein 1		13730
454.262	0.752426	0.0907835	8.28813	1.15042e-16	1.56684e-15
22103.5	0.172725	0.0208521	8.28333	1.19775e-16	1.6289e-15	Maged1	MAGE family member D1	04722	94275
82.7237	1.65769	0.200639	8.26209	1.43146e-16	1.94197e-15	Hc	hemolytic complement	04610	15139
5345.13	0.279514	0.0338401	8.25984	1.45862e-16	1.97786e-15	Ikbip	IKBKB interacting protein		67454
19779.4	0.213978	0.0259716	8.2389	1.73803e-16	2.35327e-15	Eif3a	eukaryotic translation initiation factor 3, subunit A	03013	13669
160.929	1.21341	0.147318	8.23669	1.77042e-16	2.39595e-15	Ism1	isthmin 1, angiogenesis inhibitor		319909
4734.5	0.23316	0.0283086	8.23639	1.77489e-16	2.40082e-15	Kif2a	kinesin family member 2A		16563
1637	0.357215	0.043416	8.22773	1.90793e-16	2.57701e-15	Msh2	mutS homolog 2	03430	17685
882.68	0.479862	0.0583542	8.22326	1.98051e-16	2.67243e-15	Zfp862-ps	zinc finger protein 862, pseudogene		58894
5504.77	0.271815	0.0330956	8.21301	2.1571e-16	2.90506e-15	Prkaa1	protein kinase, AMP-activated, alpha 1 catalytic subunit	04140	105787
7116.49	0.266287	0.0324236	8.21275	2.16175e-16	2.90849e-15	Nsd2	nuclear receptor binding SET domain protein 2	00310	107823
3569.19	0.291476	0.0354992	8.2108	2.19724e-16	2.95336e-15	Desi1	desumoylating isopeptidase 1		28075
1014.94	0.442535	0.053984	8.19752	2.45399e-16	3.29368e-15	Pfkfb3	6-phosphofructo-2-kinase/fructose-2,6-biphosphatase 3	00051	170768
455.462	0.719413	0.0878106	8.19278	2.55254e-16	3.42263e-15
1805.09	0.362327	0.0442691	8.18464	2.73108e-16	3.65848e-15	Rrp1b	ribosomal RNA processing 1B		72462
2573.39	0.366718	0.0448069	8.18441	2.73643e-16	3.66388e-15	Pdk1	pyruvate dehydrogenase kinase, isoenzyme 1	04660	228026
221.957	0.965097	0.117994	8.17919	2.85761e-16	3.8169e-15	Il6	interleukin 6	04060	16193
2237.74	0.322738	0.0395097	8.16858	3.12032e-16	4.16379e-15	Cerk	ceramide kinase	00600	223753
12979.8	0.212669	0.0260423	8.1663	3.17999e-16	4.24136e-15	Rps3a1	ribosomal protein S3A1	03010	20091
1081.53	0.443509	0.05432	8.16474	3.22124e-16	4.29431e-15
3809.18	0.27238	0.0333683	8.16285	3.27214e-16	4.35798e-15	Gopc	golgi associated PDZ and coiled-coil motif containing		94221
9205.68	0.21567	0.0264559	8.15204	3.57836e-16	4.75438e-15	Eif3b	eukaryotic translation initiation factor 3, subunit B	03013	27979
1080.54	0.461151	0.0566154	8.14533	3.78244e-16	5.0207e-15	Ldlrad4	low density lipoprotein receptor class A domain containing 4		52662
691.986	0.666479	0.0818312	8.14456	3.80667e-16	5.05045e-15	Kif21b	kinesin family member 21B		16565
11447.3	0.191432	0.0235253	8.1373	4.04195e-16	5.35736e-15	Abhd2	abhydrolase domain containing 2		54608
336.896	0.747937	0.0919153	8.13724	4.0438e-16	5.35736e-15	Zmynd15	zinc finger, MYND-type containing 15		574428
1747.57	0.366571	0.0450555	8.136	4.0856e-16	5.40963e-15	Praf2	PRA1 domain family 2		54637
842.035	0.492616	0.0605528	8.13532	4.1086e-16	5.43541e-15	Eef1e1	eukaryotic translation elongation factor 1 epsilon 1		66143
9199.06	0.204991	0.0252202	8.12807	4.36193e-16	5.76228e-15	Slc39a1	solute carrier family 39 (zinc transporter), member 1		30791
5119.12	0.253743	0.0312276	8.1256	4.45138e-16	5.87765e-15	Otud4	OTU domain containing 4		73945
4883.79	0.239262	0.0294472	8.12512	4.46929e-16	5.89287e-15	Brd3	bromodomain containing 3		67382
74.9733	1.72159	0.211996	8.12086	4.62873e-16	6.10018e-15	Lrrc15	leucine rich repeat containing 15		74488
228.439	0.918496	0.113158	8.11695	4.78051e-16	6.29722e-15	Kcnj14	potassium inwardly-rectifying channel, subfamily J, member 14		211480
1860.17	0.356577	0.0439352	8.11597	4.81927e-16	6.34224e-15	Slc43a3	solute carrier family 43, member 3		58207
1539.55	0.427326	0.0526978	8.109	5.10383e-16	6.70081e-15	Tlnrd1	talin rod domain containing 1		80889
3531.06	0.316731	0.0390768	8.10533	5.26021e-16	6.89958e-15	Sypl	synaptophysin-like protein		19027
583.836	0.639761	0.0790313	8.09504	5.7246e-16	7.49803e-15	Cxadr	coxsackie virus and adenovirus receptor	05416	13052
7076.57	0.205227	0.025359	8.09286	5.82815e-16	7.63005e-15	Mef2d	myocyte enhancer factor 2D		17261
1439.37	0.374395	0.0462916	8.08775	6.07784e-16	7.95318e-15	Hes1	hes family bHLH transcription factor 1	04330	15205
4943.02	0.250941	0.0310502	8.0818	6.38173e-16	8.32722e-15	Hsd17b12	hydroxysteroid (17-beta) dehydrogenase 12	00140	56348
3163.21	0.268007	0.0331675	8.0804	6.45539e-16	8.41937e-15	Ilf2	interleukin enhancer binding factor 2		67781
474.929	0.672314	0.0832216	8.07861	6.55115e-16	8.54024e-15	Fam131b	family with sequence similarity 131, member B		76156
1031.53	0.455508	0.0564463	8.06976	7.04355e-16	9.16919e-15	Gdpd1	glycerophosphodiester phosphodiesterase domain containing 1		66569
1692.04	0.426828	0.0529881	8.05517	7.93666e-16	1.03076e-14	Rufy1	RUN and FYVE domain containing 1	04144	216724
2901.9	0.2882	0.0357954	8.05131	8.19148e-16	1.06336e-14	Selenon	selenoprotein N		74777
1180.92	0.427549	0.0531383	8.04596	8.55696e-16	1.10976e-14	Tmem132a	transmembrane protein 132A		98170
529.353	0.639432	0.0795228	8.04086	8.92075e-16	1.15586e-14	Slc16a11	solute carrier family 16 (monocarboxylic acid transporters), member 11		216867
840.694	0.466513	0.0580865	8.03134	9.64159e-16	1.24579e-14	Dnaaf5	dynein, axonemal assembly factor 5		433956
3128.46	0.271232	0.0337718	8.03133	9.64183e-16	1.24579e-14	Arhgap42	Rho GTPase activating protein 42		71544
1068.11	0.469387	0.0585232	8.02054	1.05284e-15	1.35907e-14	Bag2	BCL2-associated athanogene 2	04141	213539
1751.21	0.337706	0.0421182	8.01807	1.0742e-15	1.386e-14	Yaf2	YY1 associated factor 2		67057
2000.9	0.325702	0.0406434	8.01365	1.1135e-15	1.43604e-14	Klhl21	kelch-like 21		242785
7743.47	0.202342	0.025268	8.00785	1.16732e-15	1.50474e-14	Cd248	CD248 antigen, endosialin		70445
849.312	0.454798	0.0568243	8.00359	1.20847e-15	1.55706e-14	Sfxn5	sideroflexin 5		94282
357.016	0.728257	0.0910962	7.99437	1.30235e-15	1.67646e-14	Porcn	porcupine O-acyltransferase	04310	53627
1553.75	0.348724	0.0436294	7.99287	1.31836e-15	1.69628e-14	Dcun1d4	DCN1, defective in cullin neddylation 1, domain containing 4 (S. cerevisiae)		100737
4070.38	0.244763	0.0306616	7.9827	1.43166e-15	1.84035e-14	Atp2c1	ATPase, Ca++-sequestering		235574
7798	0.277676	0.034787	7.98217	1.43779e-15	1.84738e-14	Tcp1	t-complex protein 1		21454
2887.03	0.365319	0.0457701	7.9816	1.44451e-15	1.85515e-14	Uxs1	UDP-glucuronate decarboxylase 1	00500	67883
237.185	0.906553	0.113648	7.97689	1.50072e-15	1.92556e-14	Prkar1b	protein kinase, cAMP dependent regulatory, type I beta	04210	19085
12147.3	0.1918	0.0240463	7.97628	1.50805e-15	1.93406e-14	Dap	death-associated protein		223453
73.7845	1.67377	0.209885	7.97468	1.52781e-15	1.9585e-14	Gjb5	gap junction protein, beta 5		14622
2481.63	0.325693	0.0408646	7.97005	1.58611e-15	2.03135e-14	Cdr2	cerebellar degeneration-related 2		12585
4646.78	0.2613	0.0328364	7.95763	1.75366e-15	2.24386e-14	Pcnx	pecanex homolog		54604
2963.17	0.273879	0.0344353	7.95343	1.81412e-15	2.31908e-14	Nup93	nucleoporin 93	03013	71805
884.243	0.4775	0.0600471	7.9521	1.83381e-15	2.34316e-14	Nhs	NHS actin remodeling regulator		195727
334.624	0.743375	0.0935931	7.94263	1.97938e-15	2.52683e-14	Spata13	spermatogenesis associated 13		219140
1346.1	0.390165	0.0492029	7.92972	2.19634e-15	2.79993e-14	Mir22hg	Mir22 host gene (non-protein coding)		100042498
1510.4	0.360271	0.0454727	7.9228	2.32228e-15	2.95912e-14	Bzw2	basic leucine zipper and W2 domains 2		66912
3935.32	0.306023	0.0386576	7.91625	2.44773e-15	3.11324e-14	Nsun2	NOL1/NOP2/Sun domain family member 2		28114
4619.64	0.233376	0.0294827	7.91569	2.45894e-15	3.12606e-14	Mdn1	midasin AAA ATPase 1	03008	100019
691.499	0.515255	0.0651526	7.90843	2.60662e-15	3.31076e-14	B3gnt3	UDP-GlcNAc:betaGal beta-1,3-N-acetylglucosaminyltransferase 3	00601	72297
2733.14	0.292457	0.0369956	7.90517	2.67567e-15	3.39691e-14	Ell	elongation factor RNA polymerase II		13716
78.8259	1.73573	0.219899	7.89328	2.94337e-15	3.72652e-14	Csf3	colony stimulating factor 3 (granulocyte)	04060	12985
19628.5	0.183468	0.0232805	7.88075	3.25424e-15	4.1107e-14	Lgals1	lectin, galactose binding, soluble 1		16852
1451.03	0.38125	0.0483784	7.88058	3.25866e-15	4.11442e-14	Camk2n1	calcium/calmodulin-dependent protein kinase II inhibitor 1		66259
1705.15	0.332587	0.0422861	7.86517	3.68605e-15	4.64556e-14	Tfap2a	transcription factor AP-2, alpha		21418
2288.19	0.311663	0.0396547	7.85942	3.85927e-15	4.85945e-14	Ifngr2	interferon gamma receptor 2	04060	15980
4298.06	0.256404	0.0326431	7.85478	4.00474e-15	5.04032e-14	Cyld	CYLD lysine 63 deubiquitinase	04380	74256
4034.69	0.308595	0.0392913	7.85402	4.02905e-15	5.06863e-14	H1f4	H1.4 linker histone, cluster member		50709
788.597	0.540052	0.0687844	7.85137	4.11512e-15	5.17455e-14	Sfmbt2	Scm-like with four mbt domains 2		353282
5965.73	0.212572	0.0270871	7.84773	4.23647e-15	5.32472e-14	Nploc4	NPL4 homolog, ubiquitin recognition factor	04141	217365
54.5588	2.19416	0.279704	7.84456	4.34466e-15	5.45823e-14	Pkp1	plakophilin 1		18772
350.796	0.755787	0.0963837	7.84143	4.45429e-15	5.59341e-14	Chd5	chromodomain helicase DNA binding protein 5		269610
487.857	0.608077	0.0776316	7.83284	4.76957e-15	5.98661e-14	Hmcn1	hemicentin 1		545370
775.48	0.492514	0.0628861	7.83184	4.8077e-15	6.03174e-14	Wdr45	WD repeat domain 45		54636
12250.4	0.181106	0.023169	7.81675	5.42062e-15	6.78227e-14	Cflar	CASP8 and FADD-like apoptosis regulator	04210	12633
3056.46	0.315937	0.0404821	7.80437	5.98017e-15	7.47561e-14	Idh3a	isocitrate dehydrogenase 3 (NAD+) alpha	00020	67834
1107.06	0.394935	0.0506278	7.80075	6.15394e-15	7.68937e-14	Kif18a	kinesin family member 18A		228421
6829.12	0.237242	0.0304193	7.79904	6.23775e-15	7.79058e-14	Abce1	ATP-binding cassette, sub-family E (OABP), member 1		24015
4351.25	0.251574	0.032274	7.79495	6.44322e-15	8.03995e-14	Polr1a	polymerase (RNA) I polypeptide A	00230	20019
5468.17	0.207815	0.0266693	7.79231	6.57941e-15	8.20249e-14	Zcchc14	zinc finger, CCHC domain containing 14		142682
1143.87	0.418291	0.0537015	7.78918	6.74451e-15	8.40076e-14	Sqor	sulfide quinone oxidoreductase		59010
2250.75	0.333788	0.0428871	7.78293	7.08622e-15	8.81845e-14	Tmem87b	transmembrane protein 87B		72477
3505.38	0.261683	0.0336444	7.7779	7.37399e-15	9.16831e-14	Dcxr	dicarbonyl L-xylulose reductase	00040	67880
2156.84	0.356929	0.0458984	7.7765	7.45571e-15	9.26576e-14	Umps	uridine monophosphate synthetase	00240	22247
1400.34	0.41864	0.0538687	7.77148	7.75744e-15	9.6321e-14	Pxylp1	2-phosphoxylose phosphatase 1		235534
11056.1	0.298	0.0383493	7.77068	7.80653e-15	9.6887e-14	Hspd1	heat shock protein 1 (chaperonin)	03018	15510
11305.2	0.1857	0.023902	7.76923	7.89621e-15	9.79562e-14	Resf1	retroelement silencing factor 1		67246
6890	0.233527	0.0300806	7.76339	8.26917e-15	1.02491e-13	Psmd1	proteasome (prosome, macropain) 26S subunit, non-ATPase, 1	03050	70247
800.569	0.498145	0.0642043	7.75876	8.57638e-15	1.06204e-13	Kctd11	potassium channel tetramerisation domain containing 11		216858
2612.45	0.413149	0.0532923	7.75252	9.00885e-15	1.11459e-13	Rhob	ras homolog family member B		11852
2060.54	0.334508	0.0431837	7.74617	9.47073e-15	1.17069e-13	E2f7	E2F transcription factor 7		52679
8358.42	0.205761	0.0265694	7.74428	9.61273e-15	1.18771e-13	Zfp106	zinc finger protein 106		20402
485.114	0.646768	0.0835842	7.73792	1.01058e-14	1.24697e-13	Sema4g	sema domain, immunoglobulin domain (Ig), transmembrane domain (TM) and short cytoplasmic domain, (semaphorin) 4G	04360	26456
1470.15	0.350665	0.0453238	7.73689	1.01882e-14	1.25657e-13	Dusp18	dual specificity phosphatase 18		75219
642.09	0.612811	0.0793181	7.72599	1.10989e-14	1.36767e-13	Tom1l1	target of myb1-like 1 (chicken)		71943
12174.4	0.173116	0.0224317	7.71747	1.18665e-14	1.46161e-13	Snx9	sorting nexin 9		66616
1397.09	0.365841	0.0474377	7.71203	1.23827e-14	1.52452e-13	Hdac6	histone deacetylase 6		15185
85.0114	1.5795	0.204945	7.70695	1.28857e-14	1.58504e-13	Ptx3	pentraxin related gene		19288
2290	0.323435	0.0419921	7.70228	1.33656e-14	1.64334e-13	Clip2	CAP-GLY domain containing linker protein 2		269713
4295.58	0.276362	0.0358864	7.70102	1.3498e-14	1.65888e-13	Kat6b	K(lysine) acetyltransferase 6B		54169
6801.72	0.261803	0.0339998	7.70011	1.35948e-14	1.67004e-13	Tubb6	tubulin, beta 6 class V	04145	67951
840.82	0.515892	0.0670409	7.69518	1.41292e-14	1.7326e-13	Lgalsl	lectin, galactoside binding-like		216551
2794.41	0.302569	0.0393588	7.68745	1.50092e-14	1.83889e-13	Slc35e3	solute carrier family 35, member E3		215436
4927.15	0.234064	0.0304779	7.6798	1.59337e-14	1.9513e-13	Dazap1	DAZ associated protein 1	03015	70248
6465.55	0.247045	0.0322022	7.67166	1.69782e-14	2.07737e-13	Syncrip	synaptotagmin binding, cytoplasmic RNA interacting protein		56403
2637.32	0.273194	0.0356138	7.671	1.7066e-14	2.0872e-13	Rala	v-ral simian leukemia viral oncogene A (ras related)	05200	56044
3591.41	0.294091	0.0383597	7.66665	1.76549e-14	2.15731e-13	Tmem183a	transmembrane protein 183A		57439
3777.18	0.272765	0.0355817	7.66586	1.77632e-14	2.16959e-13	Rsl1d1	ribosomal L1 domain containing 1		66409
946.228	0.42701	0.0557275	7.66247	1.82395e-14	2.22678e-13	Car5b	carbonic anhydrase 5b, mitochondrial	00910	56078
469.229	0.70696	0.0924116	7.65013	2.00781e-14	2.45016e-13
1376.36	0.347231	0.0454068	7.64711	2.05543e-14	2.50717e-13	Pard6g	par-6 family cell polarity regulator gamma	04144	93737
3961.15	0.244667	0.0320366	7.63712	2.22142e-14	2.70606e-13	Src	Rous sarcoma oncogene	04012	20779
310.48	0.780789	0.102274	7.63425	2.27132e-14	2.76563e-13	Slc4a11	solute carrier family 4, sodium bicarbonate transporter-like, member 11		269356
10283.2	0.208487	0.0273101	7.63404	2.27506e-14	2.76898e-13	Rpl28	ribosomal protein L28	03010	19943
28133.3	0.194272	0.0254534	7.63244	2.30348e-14	2.80234e-13	Ctnnb1	catenin (cadherin associated protein), beta 1	04310	12387
225.366	0.884837	0.116041	7.62519	2.43684e-14	2.96327e-13	Crip1	cysteine-rich protein 1 (intestinal)		12925
3416.74	0.272407	0.0357255	7.62499	2.44055e-14	2.96648e-13	Ypel5	yippee like 5		383295
66.4067	2.00282	0.262711	7.62367	2.46567e-14	2.99307e-13	Glrp1	glutamine repeat protein 1		14659
8642.94	0.219728	0.0288283	7.62196	2.49859e-14	3.03171e-13	Stip1	stress-induced phosphoprotein 1	05020	20867
954.852	0.40999	0.0537964	7.62115	2.51432e-14	3.04946e-13	B4galt2	UDP-Gal:betaGlcNAc beta 1,4- galactosyltransferase, polypeptide 2	00052	53418
51.4838	2.32405	0.304997	7.61994	2.53802e-14	3.07551e-13	Bean1	brain expressed, associated with Nedd4, 1		65115
9134.17	0.196644	0.0258292	7.61326	2.67273e-14	3.23449e-13	Rps26	ribosomal protein S26	03010	27370
7509.06	0.219036	0.0287779	7.61125	2.71459e-14	3.2837e-13	Zfp609	zinc finger protein 609		214812
7523.14	0.213548	0.0280583	7.61088	2.72231e-14	3.29018e-13	Myh10	myosin, heavy polypeptide 10, non-muscle	04530	77579
40.8838	2.17153	0.285334	7.61048	2.73076e-14	3.29895e-13	Mfap5	microfibrillar associated protein 5		50530
3565.94	0.307402	0.0403975	7.60943	2.75301e-14	3.32294e-13	Arhgap11a	Rho GTPase activating protein 11A		228482
387.609	0.735007	0.0966544	7.60449	2.86033e-14	3.44946e-13	Dctd	dCMP deaminase	00240	320685
1826.13	0.371267	0.0488343	7.60259	2.90271e-14	3.49904e-13	Spred3	sprouty-related EVH1 domain containing 3	04630	101809
47.966	2.30916	0.303887	7.59874	2.99032e-14	3.60309e-13
747.23	0.470209	0.0618887	7.59765	3.01567e-14	3.63205e-13	Lrrc27	leucine rich repeat containing 27		76612
1570.93	0.348465	0.0459022	7.59148	3.16284e-14	3.80434e-13	Zpr1	ZPR1 zinc finger		22687
2412.53	0.317467	0.0418454	7.58667	3.2824e-14	3.94301e-13	Tmem98	transmembrane protein 98		103743
219.634	0.856441	0.112911	7.58511	3.32205e-14	3.98891e-13	Ggct	gamma-glutamyl cyclotransferase	00480	110175
4955.12	0.225412	0.0297419	7.57893	3.48405e-14	4.18161e-13	Plod3	procollagen-lysine, 2-oxoglutarate 5-dioxygenase 3	00310	26433
963.646	0.449619	0.0593453	7.57632	3.55486e-14	4.2629e-13	Hrob	homologous recombination factor with OB-fold		217216
1682.39	0.334464	0.0441494	7.57574	3.57079e-14	4.28016e-13	Rnf157	ring finger protein 157		217340
307.614	0.757817	0.100152	7.56667	3.82908e-14	4.58182e-13	Rpp25	ribonuclease P/MRP 25 subunit	03008	102614
2769.35	0.2714	0.0359148	7.55676	4.13233e-14	4.94041e-13	Eif2d	eukaryotic translation initiation factor 2D		16865
3254.47	0.266117	0.0352176	7.55636	4.14519e-14	4.95366e-13	Stk35	serine/threonine kinase 35		67333
2144.83	0.319922	0.0424309	7.53984	4.70556e-14	5.61121e-13	Cks1b	CDC28 protein kinase 1b	05200	54124
15363.6	0.152283	0.0202005	7.53856	4.75174e-14	5.6614e-13	Aff4	AF4/FMR2 family, member 4		93736
734.995	0.473395	0.0628323	7.53427	4.91073e-14	5.8458e-13
3193.99	0.286413	0.038045	7.52827	5.14153e-14	6.11791e-13	Scarb1	scavenger receptor class B, member 1	04145	20778
7164.37	0.204216	0.0271446	7.52328	5.34181e-14	6.34805e-13	Tnpo2	transportin 2 (importin 3, karyopherin beta 2b)		212999
754.683	0.522314	0.0694273	7.52318	5.34595e-14	6.35024e-13	Rims2	regulating synaptic membrane exocytosis 2		116838
1675.81	0.366175	0.048713	7.51699	5.60508e-14	6.65519e-13	Blm	Bloom syndrome, RecQ like helicase	03440	12144
4917.91	0.239959	0.0319317	7.51475	5.70195e-14	6.76441e-13	Cstb	cystatin B		13014
510.653	0.578014	0.0770108	7.50562	6.11368e-14	7.23117e-13	Usp27x	ubiquitin specific peptidase 27, X chromosome		54651
508.675	0.577623	0.0769913	7.50245	6.26357e-14	7.4053e-13	Hapln4	hyaluronan and proteoglycan link protein 4		330790
19775.6	0.161617	0.0215436	7.50188	6.29097e-14	7.43452e-13	Itpr3	inositol 1,4,5-triphosphate receptor 3	04020	16440
5526.55	0.205404	0.027406	7.49483	6.63823e-14	7.83821e-13	Rpl30	ribosomal protein L30	03010	19946
11136.9	0.226397	0.0302078	7.49466	6.64705e-14	7.84528e-13	Cct2	chaperonin containing Tcp1, subunit 2 (beta)		12461
2980.4	0.285599	0.0382681	7.4631	8.45078e-14	9.94026e-13	Psmd5	proteasome (prosome, macropain) 26S subunit, non-ATPase, 5		66998
451.955	0.639042	0.0857147	7.45545	8.95612e-14	1.05168e-12	Lipg	lipase, endothelial	00561	16891
16699.4	0.167504	0.0224803	7.45114	9.25394e-14	1.08619e-12	Lamc1	laminin, gamma 1	04510	226519
2910.81	0.310084	0.0416434	7.44616	9.60941e-14	1.12696e-12	Ddias	DNA damage-induced apoptosis suppressor		74041
16190.5	0.165413	0.022216	7.44571	9.64277e-14	1.13039e-12	Khsrp	KH-type splicing regulatory protein		16549
3217.7	0.25798	0.0346633	7.44246	9.88299e-14	1.15806e-12	Rbm28	RNA binding motif protein 28	03008	68272
134.451	1.19001	0.159907	7.44192	9.923e-14	1.16177e-12	Duox1	dual oxidase 1		99439
611.323	0.522519	0.0703179	7.43082	1.0793e-13	1.26096e-12	Elovl4	elongation of very long chain fatty acids (FEN1/Elo2, SUR4/Elo3, yeast)-like 4		83603
3523.23	0.299813	0.0404078	7.41967	1.17414e-13	1.37061e-12	Myo1b	myosin IB		17912
3408.78	0.246781	0.0332793	7.41545	1.21208e-13	1.41311e-12	Pole	polymerase (DNA directed), epsilon	00230	18973
234.185	0.922671	0.124428	7.41528	1.21369e-13	1.41439e-12	Ctsw	cathepsin W	04142	13041
1539.48	0.335312	0.0452485	7.41044	1.25878e-13	1.46509e-12	3425401B19Rik	RIKEN cDNA 3425401B19 gene		100504518
8999.15	0.18626	0.0252027	7.39048	1.46297e-13	1.7013e-12	Eif3l	eukaryotic translation initiation factor 3, subunit L		223691
2466.22	0.298644	0.0404186	7.38878	1.48181e-13	1.72177e-12	Tjp2	tight junction protein 2	04530	21873
7775.51	0.196261	0.0265708	7.38633	1.50934e-13	1.75083e-12	Tmbim1	transmembrane BAX inhibitor motif containing 1		69660
5615.82	0.208654	0.0282511	7.38568	1.51681e-13	1.75875e-12	Kdm3a	lysine (K)-specific demethylase 3A		104263
149.271	1.02116	0.138328	7.38216	1.55746e-13	1.80513e-12	Klra2	killer cell lectin-like receptor, subfamily A, member 2		16633
1838.17	0.318221	0.0431074	7.38204	1.55886e-13	1.806e-12	Chic2	cysteine-rich hydrophobic domain 2		74277
3077.35	0.380078	0.0514876	7.38193	1.5601e-13	1.80667e-12	H1f3	H1.3 linker histone, cluster member		14957
326.348	0.72878	0.0987393	7.38086	1.57275e-13	1.82057e-12	Rftn2	raftlin family member 2		74013
2677.58	0.298346	0.040426	7.38006	1.58221e-13	1.83075e-12	Kras	Kirsten rat sarcoma viral oncogene homolog	04010	16653
2151.85	0.305039	0.0413688	7.37364	1.66026e-13	1.91945e-12	Mafk	v-maf musculoaponeurotic fibrosarcoma oncogene family, protein K (avian)		17135
1755.05	0.331393	0.0449564	7.37143	1.68804e-13	1.95076e-12	Baiap2l1	BAI1-associated protein 2-like 1		66898
13151	0.200441	0.0271941	7.37075	1.69671e-13	1.95915e-12	Rps3	ribosomal protein S3	03010	27050
1639.02	0.350933	0.047612	7.37068	1.69758e-13	1.95933e-12	Zswim4	zinc finger SWIM-type containing 4		212168
3282.52	0.275418	0.0374011	7.36389	1.78621e-13	2.05905e-12	Prmt1	protein arginine N-methyltransferase 1		15469
2864.86	0.27036	0.036776	7.35155	1.95928e-13	2.25387e-12	Dhx40	DEAH (Asp-Glu-Ala-His) box polypeptide 40		67487
1100.87	0.385634	0.0524679	7.34991	1.98341e-13	2.27973e-12	Csrnp2	cysteine-serine-rich nuclear protein 2		207785
11710.6	0.167179	0.0227481	7.34915	1.99475e-13	2.29181e-12	Cdc42bpa	CDC42 binding protein kinase alpha		226751
8160.67	0.217951	0.029664	7.34732	2.02214e-13	2.32232e-12	Eef1b2	eukaryotic translation elongation factor 1 beta 2		55949
3723.32	0.28585	0.0389216	7.34425	2.06914e-13	2.37334e-12	Tcof1	treacle ribosome biogenesis factor 1	03008	21453
3258.44	0.240743	0.0327936	7.34115	2.11762e-13	2.42593e-12	Ubqln4	ubiquilin 4	04141	94232
6057.41	0.235865	0.0321461	7.3373	2.17947e-13	2.4937e-12	Gtse1	G two S phase expressed protein 1	04115	29870
126.136	1.14527	0.156127	7.33548	2.20929e-13	2.52676e-12	Ica1	islet cell autoantigen 1	04940	15893
4473.95	0.209005	0.0285302	7.32575	2.3757e-13	2.71373e-12	Mindy1	MINDY lysine 48 deubiquitinase 1		75007
9492.36	0.227165	0.0310317	7.3204	2.47233e-13	2.82294e-12	Hmgcr	3-hydroxy-3-methylglutaryl-Coenzyme A reductase	00900	15357
12092.2	0.181573	0.0248067	7.31952	2.48854e-13	2.84028e-12	Gng12	guanine nucleotide binding protein (G protein), gamma 12	04010	14701
938.674	0.415879	0.0568797	7.31156	2.64059e-13	3.01258e-12	Ttll7	tubulin tyrosine ligase-like family, member 7		70892
2512.71	0.285249	0.039017	7.31089	2.65387e-13	3.02648e-12	Ranbp1	RAN binding protein 1		19385
6805.66	0.191751	0.0262903	7.29362	3.01742e-13	3.43542e-12	Man1a2	mannosidase, alpha, class 1A, member 2	00510	17156
1771.39	0.306883	0.0420762	7.29349	3.02021e-13	3.43718e-12	Nol9	nucleolar protein 9		74035
1990.77	0.304741	0.0418298	7.28527	3.21029e-13	3.6505e-12	Mis18bp1	MIS18 binding protein 1		217653
3072.86	0.270429	0.0371217	7.28492	3.21872e-13	3.65859e-12	1110038B12Rik	RIKEN cDNA 1110038B12 gene		68763
891.244	0.446886	0.0613453	7.28477	3.22227e-13	3.66112e-12	Rap1gap	Rap1 GTPase-activating protein		110351
2233.16	0.30825	0.0423282	7.28239	3.27954e-13	3.72314e-12	Hspa12a	heat shock protein 12A		73442
4985.99	0.277821	0.0381551	7.28135	3.30507e-13	3.75058e-12	Rps27a	ribosomal protein S27A	03010	78294
16886.1	0.206607	0.0284013	7.27458	3.47497e-13	3.94177e-12	Top2a	topoisomerase (DNA) II alpha		21973
517.792	0.533466	0.0733384	7.27404	3.48899e-13	3.95604e-12	Fgfbp3	fibroblast growth factor binding protein 3		72514
3339.11	0.267441	0.0367677	7.27381	3.49498e-13	3.96122e-12	Ago1	argonaute RISC catalytic subunit 1		236511
824.171	0.441069	0.0606459	7.27286	3.51967e-13	3.98757e-12	Smox	spermine oxidase		228608
2689.72	0.284147	0.0390803	7.27086	3.57217e-13	4.0454e-12	Aldh1l2	aldehyde dehydrogenase 1 family, member L2	00670	216188
505.754	0.634239	0.0873455	7.26126	3.83495e-13	4.33766e-12	Adgrg6	adhesion G protein-coupled receptor G6		215798
450.269	0.596257	0.0821811	7.2554	4.00465e-13	4.52222e-12
100.643	1.21197	0.167052	7.25503	4.01579e-13	4.53295e-12
4107.53	0.225766	0.0311201	7.25468	4.02626e-13	4.54292e-12	Sfxn3	sideroflexin 3		94280
12525.8	0.270277	0.0372659	7.25266	4.0867e-13	4.60923e-12	Npm1	nucleophosmin 1		18148
2074.99	0.336712	0.0464858	7.24333	4.37801e-13	4.93377e-12	C1qtnf6	C1q and tumor necrosis factor related protein 6		72709
695.192	0.500574	0.0691256	7.24152	4.43694e-13	4.99815e-12
3772.99	0.236724	0.0327114	7.23676	4.5953e-13	5.17022e-12	Gtf3c4	general transcription factor IIIC, polypeptide 4		269252
653.098	0.559431	0.0773402	7.23338	4.71118e-13	5.2963e-12	Snhg6	small nucleolar RNA host gene 6		73824
7613.56	0.202612	0.0280105	7.23341	4.71017e-13	5.2963e-12	Adipor1	adiponectin receptor 1	04920	72674
1890.12	0.358357	0.0495516	7.23199	4.75951e-13	5.34847e-12	Dok1	docking protein 1		13448
1452.08	0.342528	0.0473994	7.22643	4.95871e-13	5.56779e-12	Magi1	membrane associated guanylate kinase, WW and PDZ domain containing 1	04530	14924
807.167	0.459972	0.0637445	7.21586	5.35931e-13	6.00786e-12	Adck5	aarF domain containing kinase 5		268822
4620.65	0.25379	0.0352078	7.20835	5.66322e-13	6.34084e-12	Nab1	Ngfi-A binding protein 1		17936
343.904	0.707013	0.0980847	7.2082	5.66984e-13	6.34568e-12	Tmem117	transmembrane protein 117		320709
3372.44	0.266666	0.0370162	7.20402	5.84629e-13	6.54052e-12	Nolc1	nucleolar and coiled-body phosphoprotein 1		70769
6649.91	0.227452	0.0315768	7.20314	5.88396e-13	6.58e-12	Rcn1	reticulocalbin 1		19672
2620.63	0.296841	0.041219	7.20155	5.95309e-13	6.65463e-12	Polr2e	polymerase (RNA) II (DNA directed) polypeptide E	00230	66420
3166.31	0.2765	0.0384097	7.1987	6.07909e-13	6.79273e-12	Hsd17b7	hydroxysteroid (17-beta) dehydrogenase 7	00100	15490
2273.15	0.267986	0.0372559	7.19313	6.33222e-13	7.06702e-12	Nasp	nuclear autoantigenic sperm protein (histone-binding)		50927
6731.85	0.195994	0.0272778	7.18512	6.71474e-13	7.48488e-12	Trp53inp2	transformation related protein 53 inducible nuclear protein 2		68728
43.8369	2.12583	0.295959	7.18286	6.82677e-13	7.60364e-12	Il11	interleukin 11	04060	16156
450.16	0.565868	0.078795	7.18152	6.89425e-13	7.67262e-12	Rab27b	RAB27B, member RAS oncogene family	04972	80718
54095.8	0.182435	0.0254051	7.18103	6.91861e-13	7.69355e-12	Col4a1	collagen, type IV, alpha 1	04510	12826
2084.44	0.295077	0.0410984	7.17977	6.98283e-13	7.76185e-12	Naa25	N(alpha)-acetyltransferase 25, NatB auxiliary subunit		231713
1326.73	0.382685	0.0533015	7.17963	6.99024e-13	7.76697e-12	Evl	Ena-vasodilator stimulated phosphoprotein		14026
3139.4	0.261745	0.0364596	7.17905	7.01963e-13	7.7965e-12	Slc4a7	solute carrier family 4, sodium bicarbonate cotransporter, member 7		218756
984.643	0.420163	0.0585443	7.17684	7.13405e-13	7.9204e-12	En1	engrailed 1		13798
52.0782	1.68153	0.234456	7.17203	7.38941e-13	8.20061e-12	Hsd11b1	hydroxysteroid 11-beta dehydrogenase 1	00140	15483
2426.94	0.290685	0.040553	7.16804	7.60794e-13	8.43975e-12	Lrfn4	leucine rich repeat and fibronectin type III domain containing 4		225875
5119.93	0.219684	0.0306485	7.16785	7.61836e-13	8.44793e-12	Foxp4	forkhead box P4		74123
60.8663	1.79481	0.250432	7.16688	7.67267e-13	8.50474e-12	Vmn2r78	vomeronasal 2, receptor 78		637896
2816.02	0.263612	0.0367908	7.16515	7.76991e-13	8.60564e-12	Hspe1	heat shock protein 1 (chaperonin 10)		15528
143.743	1.07853	0.15054	7.16442	7.81161e-13	8.64837e-12	Vtcn1	V-set domain containing T cell activation inhibitor 1		242122
9856.17	0.200122	0.0279347	7.16394	7.83899e-13	8.67521e-12	Arhgap5	Rho GTPase activating protein 5	04510	11855
35.5673	2.27901	0.31816	7.16308	7.8883e-13	8.72629e-12
1320.29	0.426862	0.059619	7.15982	8.07808e-13	8.93267e-12	Bcl3	B cell leukemia/lymphoma 3		12051
1440.91	0.33128	0.0462727	7.15931	8.10838e-13	8.96259e-12	Ptpre	protein tyrosine phosphatase, receptor type, E		19267
3788.64	0.233895	0.0326777	7.15763	8.20812e-13	9.06921e-12	Rpl35	ribosomal protein L35	03010	66489
4171.36	0.236012	0.0329915	7.1537	8.44669e-13	9.32909e-12	Tfe3	transcription factor E3		209446
1335.95	0.375241	0.0524648	7.15224	8.53705e-13	9.42514e-12	Zfp53	zinc finger protein 53		24132
5474.35	0.213201	0.0298248	7.14845	8.77664e-13	9.68578e-12	Lonp1	lon peptidase 1, mitochondrial		74142
16279.4	0.184643	0.0258448	7.14431	9.04459e-13	9.97354e-12	Hspa9	heat shock protein 9	03018	15526
5939.78	0.189038	0.0264755	7.14009	9.32708e-13	1.02728e-11	Map3k7	mitogen-activated protein kinase kinase kinase 7	04010	26409
19974.5	0.159577	0.0223546	7.13844	9.43968e-13	1.03844e-11	Nfic	nuclear factor I/C		18029
951.055	0.479467	0.0671825	7.13678	9.55425e-13	1.05021e-11	Gfra1	glial cell line derived neurotrophic factor family receptor alpha 1		14585
128.47	1.03703	0.145349	7.13479	9.69361e-13	1.06426e-11	Ptgfr	prostaglandin F receptor	04020	19220
6983.82	0.199979	0.0280298	7.13454	9.71128e-13	1.06578e-11	Mta1	metastasis associated 1		116870
5902.09	0.205831	0.0288528	7.13386	9.75959e-13	1.07023e-11	Atp6v1c1	ATPase, H+ transporting, lysosomal V1 subunit C1	00190	66335
3207.14	0.237784	0.0333439	7.13127	9.94462e-13	1.08966e-11	Depdc5	DEP domain containing 5		277854
1725.17	0.3192	0.0448447	7.11788	1.09596e-12	1.19993e-11	Tm7sf3	transmembrane 7 superfamily member 3		67623
1854.34	0.306276	0.0430794	7.10958	1.16399e-12	1.2729e-11	Noct	nocturnin		12457
827.229	0.510215	0.0718197	7.10411	1.21104e-12	1.32331e-11	Dusp5	dual specificity phosphatase 5	04010	240672
1940.84	0.287818	0.0405182	7.10342	1.21703e-12	1.3288e-11	Pura	purine rich element binding protein A		19290
6542.78	0.215966	0.0304185	7.09982	1.24915e-12	1.36333e-11	Pld3	phospholipase D family, member 3		18807
146.233	0.974603	0.137303	7.0982	1.26394e-12	1.37893e-11	Acat3	acetyl-Coenzyme A acetyltransferase 3		224530
2522.32	0.253475	0.0357589	7.08845	1.35621e-12	1.47726e-11	Klhl42	kelch-like 42		232539
6113.08	0.199709	0.0281763	7.08784	1.3622e-12	1.48321e-11	Lman1	lectin, mannose-binding, 1	04141	70361
2733.66	0.276597	0.0390766	7.07832	1.45907e-12	1.58681e-11	Ccnf	cyclin F		12449
2129.14	0.29929	0.0422832	7.07821	1.46031e-12	1.58754e-11	Rps6kc1	ribosomal protein S6 kinase polypeptide 1		320119
2677.09	0.266839	0.0377048	7.07705	1.47251e-12	1.60017e-11	Dnajb9	DnaJ heat shock protein family (Hsp40) member B9		27362
11883.7	0.474084	0.0670341	7.07228	1.52408e-12	1.65426e-11	Cav1	caveolin 1, caveolae protein	04144	12389
10090.2	0.184868	0.0261663	7.0651	1.60504e-12	1.74077e-11	Ankrd52	ankyrin repeat domain 52		237615
2736.79	0.320541	0.0453872	7.06237	1.63688e-12	1.77392e-11	Bmp4	bone morphogenetic protein 4	04340	12159
4723.94	0.230904	0.032702	7.06086	1.65474e-12	1.79187e-11	Pla2g4a	phospholipase A2, group IVA (cytosolic, calcium-dependent)	00564	18783
81.4024	1.35549	0.192029	7.05879	1.67955e-12	1.81731e-11	Tdrkh	tudor and KH domain containing protein		72634
4879.45	0.292268	0.0414228	7.05573	1.71698e-12	1.85709e-11	Pa2g4	proliferation-associated 2G4		18813
1585.42	0.356443	0.0505425	7.05233	1.75943e-12	1.90226e-11	Tmcc2	transmembrane and coiled-coil domains 2		68875
5730.82	0.190476	0.0270265	7.04774	1.81845e-12	1.9653e-11	Hipk2	homeodomain interacting protein kinase 2		15258
3284.51	0.239902	0.0340475	7.04609	1.84014e-12	1.98719e-11	Dtnb	dystrobrevin, beta		13528
2343.36	0.263668	0.037432	7.04392	1.86903e-12	2.01682e-11	Clspn	claspin		269582
1883.71	0.328095	0.0465845	7.04302	1.88123e-12	2.0292e-11	Mbtps2	membrane-bound transcription factor peptidase, site 2	04141	270669
13750	0.147761	0.0209806	7.04276	1.88472e-12	2.03216e-11	Glg1	golgi apparatus protein 1	04514	20340
74.0818	1.62067	0.23025	7.03874	1.93986e-12	2.08918e-11
6683.59	0.203387	0.0288964	7.03849	1.94338e-12	2.09215e-11	Psmd8	proteasome (prosome, macropain) 26S subunit, non-ATPase, 8	03050	57296
3155.46	0.271912	0.0386451	7.03613	1.97649e-12	2.12698e-11	Sacs	sacsin		50720
1784.31	0.29699	0.0422132	7.03547	1.98586e-12	2.13622e-11	Cldn12	claudin 12		64945
415.727	0.620739	0.0882617	7.03293	2.02241e-12	2.17386e-11	Pgm2l1	phosphoglucomutase 2-like 1	00500	70974
4654.32	0.220564	0.0313764	7.02964	2.0707e-12	2.22404e-11	Cert1	ceramide transporter 1		68018
1069.09	0.400578	0.0570051	7.02705	2.10943e-12	2.26475e-11	Depdc1a	DEP domain containing 1a		76131
499.956	0.564311	0.0803393	7.02409	2.15466e-12	2.31242e-11	Trmt10a	tRNA methyltransferase 10A		108943
3479.54	0.236191	0.0336368	7.02181	2.19007e-12	2.3486e-11	Dad1	defender against cell death 1	00510	13135
7485.39	0.183694	0.0262002	7.01117	2.36341e-12	2.53057e-11	Abl2	v-abl Abelson murine leukemia viral oncogene 2 (arg, Abelson-related gene)	04012	11352
1810.8	0.322244	0.0459841	7.00772	2.42236e-12	2.59269e-11	Las1l	LAS1-like (S. cerevisiae)		76130
2671.24	0.302588	0.0431845	7.00686	2.43725e-12	2.6066e-11	Erh	ERH mRNA splicing and mitosis factor		13877
1329.32	0.340577	0.0486333	7.00296	2.50603e-12	2.6781e-11	Thrb	thyroid hormone receptor beta	04080	21834
1425.39	0.345185	0.0493172	6.99928	2.57288e-12	2.74635e-11	Lrp11	low density lipoprotein receptor-related protein 11		237253
3726.52	0.219376	0.0313478	6.99813	2.59407e-12	2.76791e-11	Igf2bp2	insulin-like growth factor 2 mRNA binding protein 2		319765
1711.46	0.383091	0.054782	6.99301	2.69055e-12	2.86864e-11	H3c2	H3 clustered histone 2	05322	319150
4684.02	0.219316	0.0313798	6.98908	2.76686e-12	2.94546e-11	Ankib1	ankyrin repeat and IBR domain containing 1		70797
4966.22	0.219093	0.0313538	6.98777	2.79299e-12	2.97214e-11	Rpl29	ribosomal protein L29	03010	19944
8099.58	0.236024	0.0337961	6.98378	2.87352e-12	3.05431e-11	Rpn1	ribophorin I	00510	103963
5309.22	0.276589	0.0396118	6.9825	2.89973e-12	3.08099e-11	Jak2	Janus kinase 2	04062	16452
1286.37	0.33776	0.048379	6.98153	2.91978e-12	3.1011e-11	Zdhhc16	zinc finger, DHHC domain containing 16		74168
7484.65	0.229334	0.0328617	6.97876	2.97788e-12	3.16039e-11	Racgap1	Rac GTPase-activating protein 1		26934
2354.55	0.255407	0.0366123	6.97599	3.0373e-12	3.22098e-11	Atg9a	autophagy related 9A		245860
8927.58	0.180576	0.0259057	6.9705	3.15807e-12	3.34137e-11	Secisbp2l	SECIS binding protein 2-like		70354
1746.08	0.290678	0.0417165	6.96793	3.21631e-12	3.4017e-11	Ndfip2	Nedd4 family interacting protein 2		76273
3237.76	0.276153	0.0396365	6.96714	3.23459e-12	3.41973e-11	Sertad4	SERTA domain containing 4		214791
787.351	0.454621	0.0653696	6.95463	3.53494e-12	3.73014e-11	Mcub	mitochondrial calcium uniporter dominant negative beta subunit		66815
1963.33	0.364488	0.0524121	6.95428	3.54377e-12	3.73804e-11	Ripk3	receptor-interacting serine-threonine kinase 3	04623	56532
445.927	0.550503	0.0791679	6.95361	3.56059e-12	3.75149e-11
366.075	0.677137	0.0974826	6.94624	3.75149e-12	3.94662e-11	Stx1a	syntaxin 1A (brain)	04130	20907
7753.56	0.240409	0.0346156	6.9451	3.782e-12	3.9772e-11	Bicc1	BicC family RNA binding protein 1		83675
2009.6	0.293463	0.0422835	6.94036	3.91103e-12	4.10978e-11	Ruvbl2	RuvB-like protein 2		20174
1218.39	0.33624	0.0484691	6.9372	3.99948e-12	4.19794e-11	Cep152	centrosomal protein 152		99100
3699.42	0.239597	0.0345493	6.93492	4.0644e-12	4.26285e-11	Dnpep	aspartyl aminopeptidase		13437
123.343	1.00741	0.14535	6.93091	4.18144e-12	4.38394e-11	Ephb2	Eph receptor B2	04360	13844
8760.41	0.20186	0.0291261	6.93056	4.1918e-12	4.39314e-11	Rpl15	ribosomal protein L15	03010	66480
3307.51	0.252374	0.0364204	6.92948	4.22391e-12	4.42511e-11	Traf3	TNF receptor-associated factor 3	04620	22031
2875.69	0.240227	0.0346901	6.92495	4.36121e-12	4.56378e-11	Rab23	RAB23, member RAS oncogene family	04340	19335
3688	0.23546	0.0340042	6.92446	4.37651e-12	4.57805e-11	Txnl1	thioredoxin-like 1		53382
546.699	0.617693	0.0892705	6.91934	4.5374e-12	4.74456e-11	Mt2	metallothionein 2		17750
2542.27	0.30613	0.044256	6.91726	4.60447e-12	4.81106e-11	Tspo	translocator protein	04080	12257
123.995	1.28165	0.185494	6.90942	4.86648e-12	5.08291e-11	Vwf	Von Willebrand factor	04510	22371
10534.7	0.18158	0.0262819	6.90894	4.88303e-12	5.09828e-11	Rpl41	ribosomal protein L41	03010	67945
3589.51	0.226986	0.0328688	6.9058	4.99209e-12	5.20821e-11	Upf2	UPF2 regulator of nonsense transcripts homolog (yeast)	03013	326622
6290.75	0.198765	0.0287888	6.90425	5.04677e-12	5.26328e-11	Fzd2	frizzled class receptor 2	04310	57265
2488.84	0.253669	0.0367486	6.90283	5.09775e-12	5.31444e-11	Spast	spastin		50850
69.8111	1.43672	0.208192	6.90097	5.16504e-12	5.38257e-11	Eln	elastin	04974	13717
1061.74	0.393298	0.0570019	6.89973	5.20998e-12	5.42736e-11	Prxl2a	peroxiredoxin like 2A		70564
6020.68	0.190934	0.0276819	6.89742	5.29563e-12	5.51451e-11	Rnf145	ring finger protein 145		74315
25698.5	0.191472	0.0277811	6.89216	5.49522e-12	5.71804e-11	Rplp0	ribosomal protein, large, P0	03010	11837
3155.77	0.227769	0.0330661	6.88829	5.64688e-12	5.86704e-11	Tnip1	TNFAIP3 interacting protein 1		57783
8508.28	0.18208	0.0264373	6.88724	5.68863e-12	5.9082e-11	Arnt2	aryl hydrocarbon receptor nuclear translocator 2	05200	11864
44311.3	0.121413	0.0176303	6.88661	5.71378e-12	5.92986e-11	Hdlbp	high density lipoprotein (HDL) binding protein		110611
1913.37	0.275741	0.04004	6.88664	5.71263e-12	5.92986e-11	Pisd	phosphatidylserine decarboxylase	00564	320951
7077.29	0.176126	0.0256078	6.87783	6.07719e-12	6.29287e-11	Ppfia1	protein tyrosine phosphatase, receptor type, f polypeptide (PTPRF), interacting protein (liprin), alpha 1		233977
276.575	0.668446	0.0973546	6.86609	6.59833e-12	6.81975e-11	Depdc7	DEP domain containing 7		211896
198.686	0.823635	0.11998	6.86478	6.65948e-12	6.88039e-11	Acsl6	acyl-CoA synthetase long-chain family member 6	00071	216739
4605.89	0.195179	0.0284354	6.86396	6.69759e-12	6.91718e-11	Foxk2	forkhead box K2		68837
3557.61	0.244201	0.0356095	6.85774	6.99601e-12	7.2173e-11	Loxl3	lysyl oxidase-like 3		16950
7515.33	0.220904	0.0322293	6.85413	7.17482e-12	7.39902e-11	Smc2	structural maintenance of chromosomes 2		14211
2042.54	0.273939	0.0399697	6.85367	7.19788e-12	7.42004e-11	Dgkh	diacylglycerol kinase, eta	00561	380921
6590.95	0.18658	0.0272298	6.85206	7.27947e-12	7.49856e-11	Cyth3	cytohesin 3		19159
1500.87	0.328679	0.0479891	6.84903	7.43513e-12	7.65321e-11	Mid1ip1	Mid1 interacting protein 1 (gastrulation specific G12-like (zebrafish))		68041
3562.15	0.323552	0.0472624	6.84588	7.6008e-12	7.81212e-11	Ifrd1	interferon-related developmental regulator 1		15982
4527.26	0.212849	0.0311336	6.83665	8.1067e-12	8.32281e-11	Nr1d2	nuclear receptor subfamily 1, group D, member 2		353187
2806.15	0.263282	0.0386071	6.81951	9.13516e-12	9.37522e-11	Nrip1	nuclear receptor interacting protein 1		268903
4200.99	0.229489	0.0336668	6.81648	9.3301e-12	9.57173e-11	Wsb1	WD repeat and SOCS box-containing 1		78889
1881.46	0.310341	0.0455461	6.81378	9.5064e-12	9.74538e-11	Gsr	glutathione reductase	00480	14782
40.0727	2.25352	0.330886	6.81057	9.7211e-12	9.96179e-11	Mmp8	matrix metallopeptidase 8		17394
2479.46	0.260423	0.0382478	6.80884	9.83881e-12	1.00787e-10	Rab7b	RAB7B, member RAS oncogene family	04145	226421
144.146	0.928685	0.136414	6.80784	9.9077e-12	1.01455e-10	P2ry14	purinergic receptor P2Y, G-protein coupled, 14	04080	140795
4127.35	0.215812	0.0317074	6.80636	1.00098e-11	1.02463e-10	Rassf8	Ras association (RalGDS/AF-6) domain family (N-terminal) member 8		71323
308.801	0.637168	0.0936575	6.80317	1.02341e-11	1.0472e-10	Npy1r	neuropeptide Y receptor Y1	04080	18166
3592.17	0.231547	0.0340355	6.80308	1.02403e-11	1.04745e-10	Ephb4	Eph receptor B4	04360	13846
21452.3	0.189013	0.0277865	6.80232	1.02944e-11	1.0526e-10	Vcp	valosin containing protein	04141	269523
2763.07	0.2868	0.0421823	6.79906	1.053e-11	1.07549e-10	Knop1	lysine rich nucleolar protein 1		66356
2327.7	0.292288	0.0430003	6.79735	1.0656e-11	1.08796e-10	Mastl	microtubule associated serine/threonine kinase-like		67121
1501.52	0.367993	0.0541912	6.79063	1.11643e-11	1.13818e-10	Camkk2	calcium/calmodulin-dependent protein kinase kinase 2, beta	04920	207565
4615.46	0.222599	0.0327872	6.7892	1.12756e-11	1.1491e-10	Edem1	ER degradation enhancer, mannosidase alpha-like 1	04141	192193
13333.3	0.163513	0.0240921	6.78701	1.1448e-11	1.16624e-10	Kif1c	kinesin family member 1C		16562
6041.69	0.187209	0.0275995	6.78307	1.17651e-11	1.1981e-10	Nf2	neurofibromin 2		18016
5006.88	0.201387	0.0296986	6.78101	1.19337e-11	1.21482e-10	Pign	phosphatidylinositol glycan anchor biosynthesis, class N	00563	27392
962.161	0.379315	0.055972	6.77687	1.2281e-11	1.24834e-10	Asl	argininosuccinate lyase	00250	109900
6613.42	0.198293	0.0292628	6.77627	1.23318e-11	1.25304e-10	Tpx2	TPX2, microtubule-associated		72119
834.295	0.40155	0.0592834	6.7734	1.25786e-11	1.27579e-10	Neto2	neuropilin (NRP) and tolloid (TLL)-like 2		74513
19231	0.205219	0.0302994	6.77303	1.26115e-11	1.27865e-10	Ncl	nucleolin		17975
4637.54	0.209198	0.0308943	6.77141	1.27533e-11	1.29256e-10	Erf	Ets2 repressor factor		13875
54.7805	1.6164	0.238803	6.76873	1.29915e-11	1.31621e-10	Tnnt2	troponin T2, cardiac	04260	21956
3941.61	0.20489	0.0302867	6.76503	1.33278e-11	1.34953e-10	Fyttd1	forty-two-three domain containing 1		69823
424.438	0.635415	0.0939293	6.76482	1.33471e-11	1.35076e-10	Kcnj4	potassium inwardly-rectifying channel, subfamily J, member 4		16520
10262.1	0.206826	0.030614	6.75594	1.41915e-11	1.43464e-10	Tmsb4x	thymosin, beta 4, X chromosome	04810	19241
2864.72	0.238905	0.0353847	6.75164	1.46184e-11	1.47726e-10	Ndst2	N-deacetylase/N-sulfotransferase (heparan glucosaminyl) 2	00534	17423
4441.4	0.226889	0.0336429	6.74403	1.54056e-11	1.55624e-10	Rheb	Ras homolog enriched in brain	04150	19744
128.909	0.99348	0.147348	6.7424	1.55794e-11	1.57323e-10	Bmpr1b	bone morphogenetic protein receptor, type 1B	04060	12167
4213.9	0.223735	0.0331899	6.74106	1.57234e-11	1.58719e-10	Wipi2	WD repeat domain, phosphoinositide interacting 2		74781
5276.3	0.19001	0.0282016	6.73757	1.61054e-11	1.62456e-10	Cpsf1	cleavage and polyadenylation specific factor 1	03015	94230
3781.87	0.210694	0.0313416	6.72249	1.78639e-11	1.79802e-10	Mief1	mitochondrial elongation factor 1		239555
5408.08	0.186646	0.0277864	6.71717	1.85291e-11	1.86362e-10	Tmem63b	transmembrane protein 63b		224807
7387.64	0.182887	0.0272465	6.7123	1.91576e-11	1.92613e-10	Ubqln1	ubiquilin 1	04141	56085
2474.05	0.272489	0.0405967	6.71208	1.91866e-11	1.92834e-10	Fbl	fibrillarin	03008	14113
606.153	0.469713	0.0700076	6.70945	1.95354e-11	1.96268e-10	H2bc14	H2B clustered histone 14	05322	319186
21201.1	0.1577	0.0235261	6.70318	2.03929e-11	2.04661e-10	Mki67	antigen identified by monoclonal antibody Ki 67		17345
843.813	0.389398	0.058103	6.70186	2.05777e-11	2.0644e-10	Sbk1	SH3-binding kinase 1		104175
22478.1	0.171921	0.0256611	6.69967	2.08886e-11	2.09407e-10	Rpl4	ribosomal protein L4	03010	67891
6893.05	0.177542	0.0265129	6.69645	2.13541e-11	2.1392e-10	Zc3h14	zinc finger CCCH type containing 14		75553
164.616	0.865973	0.12936	6.6943	2.16705e-11	2.17011e-10	Cgref1	cell growth regulator with EF hand domain 1		68567
33.173	2.50634	0.374604	6.69064	2.22196e-11	2.22349e-10
2740.18	0.262741	0.0392976	6.68594	2.29454e-11	2.29446e-10	Psma7	proteasome subunit alpha 7	03050	26444
576.846	0.480796	0.071956	6.6818	2.36025e-11	2.35931e-10	Tspan6	tetraspanin 6		56496
3018.72	0.252393	0.0377787	6.68084	2.37577e-11	2.37397e-10	Uba6	ubiquitin-like modifier activating enzyme 6	04120	231380
7499.01	0.165101	0.0247227	6.67809	2.42073e-11	2.41715e-10	Xpo5	exportin 5	03013	72322
6754.5	0.174546	0.0261437	6.67641	2.44865e-11	2.44415e-10	Camsap2	calmodulin regulated spectrin-associated protein family, member 2		67886
4079.78	0.23833	0.0356982	6.67625	2.45133e-11	2.44594e-10	Rhobtb3	Rho-related BTB domain containing 3		73296
456.202	0.612848	0.0918155	6.67477	2.47613e-11	2.4698e-10
384.746	0.612795	0.0918222	6.67371	2.4942e-11	2.48692e-10	Card10	caspase recruitment domain family, member 10		105844
7078.26	0.198435	0.0297402	6.67229	2.51846e-11	2.5084e-10	Supt16	SPT16, facilitates chromatin remodeling subunit		114741
65.7613	1.53729	0.230466	6.67037	2.55163e-11	2.54053e-10	Meg3	maternally expressed 3		17263
1057.4	0.355866	0.0533777	6.66694	2.61192e-11	2.59868e-10	Trim46	tripartite motif-containing 46		360213
92.5576	1.22556	0.183964	6.66194	2.70239e-11	2.6858e-10	Eva1a	eva-1 homolog A (C. elegans)		232146
815.001	0.409587	0.0614862	6.66145	2.71143e-11	2.69382e-10	Mex3a	mex3 RNA binding family member A		72640
935.896	0.410086	0.0615846	6.6589	2.75876e-11	2.73887e-10	Mtcl1	microtubule crosslinking factor 1		68617
205.277	0.839828	0.12624	6.65262	2.87922e-11	2.85642e-10	Arhgap45	Rho GTPase activating protein 45		70719
6939.44	0.188799	0.0283921	6.64972	2.93641e-11	2.91212e-10	Ahctf1	AT hook containing transcription factor 1		226747
24.9635	2.81595	0.423488	6.64943	2.94226e-11	2.91688e-10	Slc16a5	solute carrier family 16 (monocarboxylic acid transporters), member 5		217316
418.45	0.58323	0.0878378	6.63985	3.13997e-11	3.1062e-10
1176.79	0.348405	0.0525033	6.63586	3.22613e-11	3.19029e-10	Mamdc2	MAM domain containing 2		71738
1288.3	0.37127	0.0560749	6.62097	3.56846e-11	3.52002e-10	Sccpdh	saccharopine dehydrogenase (putative)		109232
654.815	0.452739	0.0683846	6.62048	3.58038e-11	3.53052e-10	Mllt11	myeloid/lymphoid or mixed-lineage leukemia; translocated to, 11		56772
3543.76	0.249716	0.0377226	6.6198	3.59676e-11	3.54415e-10	Usp14	ubiquitin specific peptidase 14		59025
7566.72	0.2007	0.0303419	6.61462	3.72512e-11	3.66802e-10	Rpl27a	ribosomal protein L27A	03010	26451
210.743	0.80709	0.122066	6.61191	3.79396e-11	3.73448e-10	Epb41l4a	erythrocyte membrane protein band 4.1 like 4a		13824
4774.25	0.217477	0.0329439	6.60142	4.07237e-11	4.00426e-10	Psat1	phosphoserine aminotransferase 1	00260	107272
1778.62	0.300053	0.0454553	6.60106	4.08241e-11	4.0127e-10	Myo19	myosin XIX		66196
294.736	0.665216	0.100796	6.5996	4.12278e-11	4.05094e-10	Ctnnd2	catenin (cadherin associated protein), delta 2		18163
33.2398	2.12909	0.322625	6.59928	4.13155e-11	4.05812e-10
2490.26	0.283972	0.0430453	6.59706	4.19397e-11	4.11651e-10	Ahcy	S-adenosylhomocysteine hydrolase	00270	269378
3742.58	0.272239	0.0412678	6.59688	4.1989e-11	4.11989e-10	Glipr2	GLI pathogenesis-related 2		384009
4316.56	0.231249	0.0350575	6.59627	4.21625e-11	4.13545e-10	Lpin2	lipin 2		64898
631.813	0.491383	0.0745012	6.59564	4.23413e-11	4.15152e-10	Dcbld1	discoidin, CUB and LCCL domain containing 1		66686
1652.09	0.296397	0.0449418	6.59513	4.24871e-11	4.16434e-10	Tafa5	TAFA chemokine like family member 5		106014
1767.78	0.290447	0.0440914	6.58739	4.47627e-11	4.38273e-10	Ndc80	NDC80 kinetochore complex component		67052
140.272	1.02838	0.156281	6.58036	4.6932e-11	4.59187e-10	Slc6a17	solute carrier family 6 (neurotransmitter transporter), member 17		229706
8555.19	0.178038	0.0270591	6.57961	4.71691e-11	4.61344e-10	Litaf	LPS-induced TN factor		56722
8447.46	0.166218	0.0252772	6.5758	4.83923e-11	4.72974e-10	Sympk	symplekin	03015	68188
3105.32	0.253992	0.0386258	6.57572	4.8417e-11	4.73048e-10	Zfp318	zinc finger protein 318		57908
582.225	0.473705	0.0720519	6.5745	4.88178e-11	4.76796e-10	Ctla2a	cytotoxic T lymphocyte-associated protein 2 alpha		13024
961.288	0.381995	0.0581172	6.57284	4.93657e-11	4.81977e-10	Ercc1	excision repair cross-complementing rodent repair deficiency, complementation group 1	03420	13870
15496.4	0.21512	0.0327319	6.57219	4.95794e-11	4.83893e-10	Rpl8	ribosomal protein L8	03010	26961
1462.78	0.344918	0.0525237	6.5669	5.13739e-11	5.00877e-10	Echs1	enoyl Coenzyme A hydratase, short chain, 1, mitochondrial	00062	93747
1466.86	0.380027	0.0578976	6.56376	5.24661e-11	5.11346e-10	Siva1	SIVA1, apoptosis-inducing factor		30954
2185.1	0.260294	0.0396728	6.56102	5.34423e-11	5.20128e-10	Pde7a	phosphodiesterase 7A	00230	18583
5084.79	0.196426	0.0299381	6.56106	5.34261e-11	5.20128e-10	Pip5k1a	phosphatidylinositol-4-phosphate 5-kinase, type 1 alpha	00562	18720
5370.09	0.219266	0.0334892	6.54736	5.85624e-11	5.69159e-10	Mdh2	malate dehydrogenase 2, NAD (mitochondrial)	00020	17448
1773.87	0.327996	0.050145	6.54094	6.11331e-11	5.93726e-10	Zfp9	zinc finger protein 9		22750
1803.45	0.276176	0.0422867	6.53103	6.53173e-11	6.33475e-10	Rabgef1	RAB guanine nucleotide exchange factor (GEF) 1		56715
4696.15	0.201474	0.0308622	6.52816	6.65827e-11	6.45069e-10	Tjap1	tight junction associated protein 1	04530	74094
716.591	0.427582	0.0655809	6.51992	7.03469e-11	6.80585e-10	Wdr91	WD repeat domain 91		101240
91.877	1.1288	0.173238	6.51586	7.2273e-11	6.98e-10	Cmah	cytidine monophospho-N-acetylneuraminic acid hydroxylase	00520	12763
4550.91	0.231999	0.03561	6.515	7.26916e-11	7.01798e-10	Ccdc80	coiled-coil domain containing 80		67896
3230.05	0.206019	0.0316246	6.51451	7.29266e-11	7.03822e-10	Irgq	immunity-related GTPase family, Q		210146
50.7895	1.65539	0.254147	6.51349	7.34246e-11	7.08381e-10
757.066	0.387004	0.0595119	6.50298	7.87468e-11	7.58935e-10	Rab6b	RAB6B, member RAS oncogene family		270192
3680.73	0.275201	0.0423311	6.50116	7.97051e-11	7.67903e-10	Cbfb	core binding factor beta		12400
449.989	0.621255	0.0955748	6.5002	8.02146e-11	7.72544e-10	Gm9844	thymosin, beta 10 pseudogene		100043712
3360.19	0.225065	0.0346378	6.49766	8.15775e-11	7.85123e-10	Fbxo28	F-box protein 28		67948
3762.44	0.242128	0.0372972	6.49187	8.47791e-11	8.1537e-10	Dcaf12	DDB1 and CUL4 associated factor 12		68970
486.419	0.49953	0.0769478	6.49181	8.48109e-11	8.15392e-10	Mreg	melanoregulin		381269
18.3121	3.26048	0.502319	6.49086	8.535e-11	8.20291e-10
332.22	0.700698	0.108075	6.48344	8.96545e-11	8.60168e-10	Gas2	growth arrest specific 2		14453
98.7022	1.3184	0.203389	6.48215	9.04233e-11	8.67243e-10	Ccn5	cellular communication network factor 5		22403
3154.64	0.211725	0.0327651	6.4619	1.03394e-10	9.88906e-10	Fam210a	family with sequence similarity 210, member A		108654
369.679	0.634373	0.0982997	6.45346	1.09324e-10	1.04454e-09	Khdrbs3	KH domain containing, RNA binding, signal transduction associated 3		13992
4553.97	0.227208	0.0352088	6.45316	1.09541e-10	1.04625e-09	Nop58	NOP58 ribonucleoprotein	03008	55989
656.056	0.431662	0.0669296	6.4495	1.12222e-10	1.07112e-09	Gm4204	nucleosome assembly protein 1-like 1 pseudogene		100043064
12704.6	0.191075	0.029632	6.44825	1.1315e-10	1.0796e-09	Rpl7a	ribosomal protein L7A	03010	27176
3025.9	0.276838	0.0430082	6.43686	1.21971e-10	1.16177e-09	Casp4	caspase 4, apoptosis-related cysteine peptidase		12363
355.43	0.654115	0.101626	6.43652	1.22243e-10	1.16396e-09	Hmgb3	high mobility group box 3		15354
76.4426	1.36436	0.212001	6.43564	1.22953e-10	1.17031e-09	Prelid2	PRELI domain containing 2		77619
409.609	0.624595	0.0971636	6.42828	1.29057e-10	1.22799e-09	Vav3	vav 3 oncogene	04062	57257
1471.64	0.305804	0.0475725	6.42818	1.29142e-10	1.22838e-09	Slc27a1	solute carrier family 27 (fatty acid transporter), member 1	03320	26457
230.615	0.757641	0.11789	6.42666	1.3044e-10	1.2403e-09
7077.85	0.433112	0.0674116	6.42489	1.31965e-10	1.25394e-09	Cebpd	CCAAT/enhancer binding protein (C/EBP), delta		12609
2826	0.288378	0.0448937	6.42357	1.33116e-10	1.26445e-09	Nans	N-acetylneuraminic acid synthase (sialic acid synthase)	00520	94181
158.945	0.8806	0.137103	6.42292	1.33687e-10	1.26943e-09	4930519F16Rik	RIKEN cDNA 4930519F16 gene		75106
4247.81	0.263152	0.040975	6.42226	1.34268e-10	1.27451e-09	G6pdx	glucose-6-phosphate dehydrogenase X-linked	00030	14381
26311.2	0.137829	0.0215012	6.41031	1.45227e-10	1.37712e-09	Eif4b	eukaryotic translation initiation factor 4B	03013	75705
4272.8	0.26633	0.0415537	6.40931	1.46184e-10	1.38524e-09	Prep	prolyl endopeptidase		19072
46.8444	1.72281	0.268956	6.40557	1.49809e-10	1.41814e-09
434.1	0.603831	0.094285	6.40431	1.51049e-10	1.42891e-09	Htr2a	5-hydroxytryptamine (serotonin) receptor 2A	04020	15558
922.817	0.373751	0.058411	6.39864	1.56771e-10	1.48202e-09	Mturn	maturin, neural progenitor differentiation regulator homolog (Xenopus)		68235
2621.04	0.28034	0.0438264	6.39659	1.58888e-10	1.50101e-09	Nup107	nucleoporin 107	03013	103468
2093.25	0.296148	0.0463071	6.39529	1.60239e-10	1.51325e-09	Wdr36	WD repeat domain 36	03008	225348
1998.33	0.286463	0.0447958	6.39486	1.60695e-10	1.51704e-09	Pla2g15	phospholipase A2, group XV	00564	192654
1224.32	0.350138	0.0547856	6.39107	1.64726e-10	1.55457e-09	Msantd3	Myb/SANT-like DNA-binding domain containing 3		66665
12102.8	0.146075	0.0228565	6.39094	1.64867e-10	1.55536e-09	Map3k20	mitogen-activated protein kinase kinase kinase 20	04010	65964
11960.1	0.169003	0.0264513	6.38922	1.66737e-10	1.57248e-09	Rnf10	ring finger protein 10		50849
342.968	0.634642	0.09934	6.38859	1.67427e-10	1.57845e-09
4190.23	0.225715	0.0353341	6.38803	1.68034e-10	1.58363e-09	Ckap2	cytoskeleton associated protein 2		80986
589.227	0.455952	0.0713855	6.38718	1.68969e-10	1.5919e-09	Tarbp1	TAR RNA binding protein 1		212728
12642.1	0.13814	0.0216279	6.3871	1.69066e-10	1.59226e-09	Rlim	ring finger protein, LIM domain interacting		19820
3133.08	0.23672	0.0370703	6.38571	1.70604e-10	1.60512e-09	Cfap69	cilia and flagella associated protein 69		207686
6242.88	0.185377	0.0290534	6.38054	1.76462e-10	1.65854e-09	Bnip3l	BCL2/adenovirus E1B interacting protein 3-like		12177
2705.22	0.218217	0.0342086	6.37903	1.78216e-10	1.67361e-09	Cdk5	cyclin-dependent kinase 5	04360	12568
241.557	0.712443	0.111735	6.37616	1.81585e-10	1.70438e-09	Dmtn	dematin actin binding protein		13829
56.6088	1.5529	0.243652	6.37344	1.84838e-10	1.73432e-09
171.655	0.816817	0.128163	6.37328	1.85029e-10	1.73553e-09	Bst1	bone marrow stromal cell antigen 1	00760	12182
3147.7	0.237036	0.0372038	6.37129	1.87444e-10	1.75699e-09	Prrc1	proline-rich coiled-coil 1		73137
246.532	0.710586	0.111653	6.36422	1.96284e-10	1.83798e-09	Med12l	mediator complex subunit 12-like		329650
20.2715	3.30833	0.519855	6.36395	1.96631e-10	1.84061e-09	Ucn2	urocortin 2		171530
4483.48	0.205416	0.0322862	6.36235	1.98691e-10	1.85801e-09	Gprc5b	G protein-coupled receptor, family C, group 5, member B		64297
1972.28	0.281156	0.0441958	6.36159	1.99676e-10	1.86659e-09	Rxylt1	ribitol xylosyltransferase 1		216395
4068.6	0.186425	0.0293254	6.3571	2.05598e-10	1.9213e-09	Galk2	galactokinase 2	00052	69976
1146.17	0.322065	0.0506851	6.35424	2.09454e-10	1.95667e-09	Atad3a	ATPase family, AAA domain containing 3A		108888
5861.69	0.199953	0.0314869	6.35036	2.14808e-10	2.00601e-09	Cct6a	chaperonin containing Tcp1, subunit 6a (zeta)		12466
3769.11	0.203968	0.0321364	6.34695	2.19628e-10	2.04892e-09	Suz12	SUZ12 polycomb repressive complex 2 subunit		52615
9216.35	0.166705	0.0262799	6.34346	2.24654e-10	2.09302e-09	Gatad2b	GATA zinc finger domain containing 2B		229542
13830.6	0.193419	0.0305047	6.34064	2.28817e-10	2.13108e-09	Eif4a1	eukaryotic translation initiation factor 4A1	03013	13681
7768.02	0.187697	0.0296121	6.33854	2.31949e-10	2.15953e-09	Rpl18	ribosomal protein L18	03010	19899
3865.78	0.267929	0.042352	6.32623	2.51216e-10	2.33577e-09	Hmgn1	high mobility group nucleosomal binding domain 1		15312
13453.4	0.172298	0.0272528	6.32222	2.57838e-10	2.39653e-09	Txndc5	thioredoxin domain containing 5	04141	105245
10419.4	0.188955	0.0298914	6.32137	2.59253e-10	2.40888e-09	Rps5	ribosomal protein S5	03010	20103
406.084	0.686102	0.108551	6.32054	2.60643e-10	2.42098e-09	Ociad2	OCIA domain containing 2		433904
38296	0.183368	0.0290256	6.31746	2.65904e-10	2.46902e-09	Hspa8	heat shock protein 8	03040	15481
56562	0.145022	0.0229717	6.31308	2.73529e-10	2.53472e-09	Scd2	stearoyl-Coenzyme A desaturase 2	01040	20250
5508.35	0.194177	0.030764	6.31181	2.75786e-10	2.55478e-09	Apaf1	apoptotic peptidase activating factor 1	04115	11783
1780.55	0.26279	0.0416432	6.31051	2.78122e-10	2.57554e-09	Habp4	hyaluronic acid binding protein 4		56541
3173.12	0.210148	0.0333027	6.31025	2.78587e-10	2.57814e-09	Kdm1a	lysine (K)-specific demethylase 1A		99982
343.811	0.578513	0.0917036	6.30851	2.81734e-10	2.60639e-09	Erfe	erythroferrone		227358
1468.91	0.334055	0.0529941	6.30361	2.90787e-10	2.68656e-09	Shroom4	shroom family member 4		208431
1999.91	0.254049	0.0403076	6.30277	2.92377e-10	2.70034e-09	Tbl2	transducin (beta)-like 2		27368
11382.6	0.176848	0.0281066	6.29204	3.13311e-10	2.88694e-09	Rps6	ribosomal protein S6	03010	20104
5219.94	0.226111	0.0359873	6.28307	3.31961e-10	3.05473e-09	Edem3	ER degradation enhancer, mannosidase alpha-like 3	04141	66967
40.6133	1.99083	0.317019	6.27984	3.38913e-10	3.11766e-09	Galnt3	polypeptide N-acetylgalactosaminyltransferase 3	00512	14425
172.976	0.776388	0.123662	6.27831	3.42282e-10	3.14761e-09	Baalc	brain and acute leukemia, cytoplasmic		118452
2703.54	0.259481	0.0413388	6.27693	3.45323e-10	3.17452e-09	Ube2c	ubiquitin-conjugating enzyme E2C	04120	68612
6937.88	0.209401	0.0333883	6.27169	3.57157e-10	3.28222e-09	Ddx21	DExD box helicase 21		56200
1176.46	0.325609	0.0519202	6.27135	3.57938e-10	3.2883e-09	Filip1l	filamin A interacting protein 1-like		78749
1326.55	0.345895	0.0551778	6.26872	3.64018e-10	3.34305e-09	Ypel2	yippee like 2		77864
98.5896	1.12045	0.178802	6.26644	3.69405e-10	3.3914e-09
50.9936	1.52913	0.244101	6.26433	3.74443e-10	3.43651e-09
2308.03	0.253076	0.0404115	6.26248	3.78912e-10	3.47522e-09	Pacs1	phosphofurin acidic cluster sorting protein 1		107975
291.264	0.638892	0.10218	6.25261	4.03637e-10	3.69954e-09	Lonrf1	LON peptidase N-terminal domain and ring finger 1		244421
1650.21	0.310446	0.0497029	6.24604	4.20979e-10	3.85593e-09	Cdc14b	CDC14 cell division cycle 14B	04110	218294
8625.03	0.186536	0.0298657	6.24582	4.21591e-10	3.86026e-09	Rpl5	ribosomal protein L5	03010	100503670
579.597	0.483282	0.0773849	6.24517	4.23336e-10	3.87496e-09	Prss12	protease, serine 12 neurotrypsin (motopsin)		19142
4902.43	0.215456	0.0345005	6.24502	4.23755e-10	3.87751e-09	Gpx8	glutathione peroxidase 8 (putative)	00480	69590
870.719	0.364185	0.0583413	6.24232	4.31118e-10	3.94228e-09	Ggh	gamma-glutamyl hydrolase	00790	14590
8628.61	0.202825	0.0325148	6.23793	4.43405e-10	4.05196e-09	Cdv3	carnitine deficiency-associated gene expressed in ventricle 3		321022
24.2777	2.5293	0.405573	6.23636	4.47856e-10	4.09128e-09	Dkk2	dickkopf WNT signaling pathway inhibitor 2	04310	56811
2068.48	0.280787	0.0450662	6.23055	4.64796e-10	4.24184e-09	Nek2	NIMA (never in mitosis gene a)-related expressed kinase 2		18005
12022.4	0.15169	0.0243471	6.23032	4.65476e-10	4.24665e-09	Selenof	selenoprotein F		93684
407.071	0.525926	0.0844201	6.22986	4.66842e-10	4.2577e-09	Sfn	stratifin	04110	55948
3205.94	0.219267	0.0352022	6.22877	4.701e-10	4.28601e-09	Ppme1	protein phosphatase methylesterase 1		72590
1454.86	0.281471	0.0452215	6.22428	4.83784e-10	4.40931e-09	Ltbp4	latent transforming growth factor beta binding protein 4		108075
8916.4	0.156595	0.0251682	6.22192	4.91094e-10	4.473e-09	Farp1	FERM, RhoGEF (Arhgef) and pleckstrin domain protein 1 (chondrocyte-derived)		223254
954.348	0.349778	0.0562403	6.21935	4.99211e-10	4.54543e-09	Sms	spermine synthase	00270	20603
1824.36	0.267023	0.0429468	6.21754	5.04995e-10	4.59658e-09	Homer3	homer scaffolding protein 3		26558
120.96	1.01165	0.162738	6.21643	5.08588e-10	4.62624e-09	Tafa2	TAFA chemokine like family member 2		268354
73.2954	1.44543	0.232561	6.21528	5.12327e-10	4.6572e-09
129.897	0.943216	0.151856	6.21125	5.25651e-10	4.77675e-09	Bmp8a	bone morphogenetic protein 8a	04340	12163
2008.69	0.282479	0.0454986	6.20851	5.34882e-10	4.85904e-09	Pitpnm2	phosphatidylinositol transfer protein, membrane-associated 2		19679
29.6608	2.07307	0.334031	6.20623	5.42695e-10	4.9284e-09
3011.19	0.223539	0.0360428	6.20205	5.57307e-10	5.05778e-09	Zc3h12a	zinc finger CCCH type containing 12A		230738
22.8215	2.4214	0.390454	6.20149	5.59304e-10	5.07424e-09	Fcrlb	Fc receptor-like B		435653
15183.7	0.175605	0.028338	6.19679	5.76264e-10	5.22126e-09	Rps24	ribosomal protein S24	03010	20088
13870.7	0.157014	0.0253595	6.19151	5.95918e-10	5.39757e-09	Calm2	calmodulin 2	04020	12314
1274.77	0.311746	0.0503838	6.18741	6.11594e-10	5.53594e-09	Slc35e4	solute carrier family 35, member E4		103710
6743.13	0.162813	0.0263185	6.18626	6.16076e-10	5.57286e-09	Nmt1	N-myristoyltransferase 1		18107
1419.17	0.320042	0.0517413	6.18543	6.19324e-10	5.60041e-09	Rgs12	regulator of G-protein signaling 12		71729
2653.46	0.249136	0.0402944	6.1829	6.29356e-10	5.68741e-09	Noc2l	NOC2 like nucleolar associated transcriptional repressor		57741
41.1972	1.68643	0.272861	6.18054	6.38832e-10	5.77116e-09	Pstpip2	proline-serine-threonine phosphatase-interacting protein 2		19201
3440.21	0.213178	0.0345082	6.17761	6.50806e-10	5.87742e-09	Klf10	Kruppel-like factor 10		21847
733.392	0.471946	0.0764457	6.17361	6.67485e-10	6.0202e-09
39.0478	1.85989	0.301771	6.16326	7.12609e-10	6.41672e-09	Cd244a	CD244 molecule A	04650	18106
54.6842	1.3738	0.222908	6.16309	7.13406e-10	6.42182e-09	Tlr7	toll-like receptor 7	04620	170743
3495.5	0.21146	0.0343245	6.16062	7.24591e-10	6.52038e-09	Trim33	tripartite motif-containing 33		94093
5746.66	0.198102	0.0321669	6.15858	7.33999e-10	6.60074e-09	Rpl34	ribosomal protein L34	03010	68436
13563	0.149588	0.0242968	6.15668	7.42847e-10	6.67598e-09	Asah1	N-acylsphingosine amidohydrolase 1	00600	11886
403.878	0.513935	0.0834788	6.15648	7.43812e-10	6.68248e-09
665.558	0.417473	0.067936	6.14508	7.99225e-10	7.15478e-09	Rcl1	RNA terminal phosphate cyclase-like 1	03008	59028
38.4935	1.86068	0.302879	6.14332	8.08156e-10	7.23239e-09	Duoxa1	dual oxidase maturation factor 1		213696
1082.77	0.327972	0.0533915	6.14278	8.10898e-10	7.25225e-09	Gabre	gamma-aminobutyric acid (GABA) A receptor, subunit epsilon	04080	14404
4430.57	0.177728	0.0289435	6.14054	8.22438e-10	7.35308e-09	Ro60	Ro60, Y RNA binding protein	05322	20822
6974.85	0.176155	0.0287113	6.1354	8.49461e-10	7.58488e-09	Asxl2	ASXL transcriptional regulator 2		75302
9787.46	0.146341	0.02386	6.13333	8.60583e-10	7.67676e-09	Phf20l1	PHD finger protein 20-like 1		239510
11152	0.204056	0.0332889	6.12986	8.79549e-10	7.83585e-09	Marcks	myristoylated alanine rich protein kinase C substrate	04666	17118
815.234	0.366162	0.0597903	6.1241	9.11964e-10	8.1168e-09	Pik3cb	phosphatidylinositol-4,5-bisphosphate 3-kinase catalytic subunit beta	00562	74769
6423.92	0.169997	0.0277665	6.12239	9.21797e-10	8.20168e-09	Srpk1	serine/arginine-rich protein specific kinase 1		20815
507.623	0.455184	0.0743489	6.12227	9.2251e-10	8.20539e-09	Ttc12	tetratricopeptide repeat domain 12		235330
4190.37	0.189846	0.031037	6.11676	9.54981e-10	8.48875e-09	Kansl2	KAT8 regulatory NSL complex subunit 2		69612
4135.49	0.208644	0.0341349	6.11234	9.81816e-10	8.72169e-09	Kpna1	karyopherin (importin) alpha 1		16646
73.2528	1.19169	0.195008	6.11099	9.90157e-10	8.79297e-09	Ido2	indoleamine 2,3-dioxygenase 2	00380	209176
8398.27	0.18077	0.029585	6.11019	9.95136e-10	8.83151e-09	Rps23	ribosomal protein S23	03010	66475
219.499	0.811623	0.132932	6.10555	1.0245e-09	9.08336e-09	9530059O14Rik	RIKEN cDNA 9530059O14 gene		319626
783.154	0.428115	0.0701322	6.1044	1.03186e-09	9.14572e-09	Snhg5	small nucleolar RNA host gene 5		72655
3010.37	0.227249	0.0372482	6.10093	1.05451e-09	9.34045e-09	Dis3	DIS3 homolog, exosome endoribonuclease and 3'-5' exoribonuclease	03018	72662
1081.17	0.364119	0.0596953	6.09962	1.06321e-09	9.41452e-09	Lipo3	lipase, member O3		381236
3729.01	0.187229	0.030724	6.09393	1.10175e-09	9.74956e-09	Zbtb41	zinc finger and BTB domain containing 41		226470
6623.58	0.162175	0.0266133	6.09376	1.10291e-09	9.75641e-09	Ddi2	DNA-damage inducible protein 2		68817
454.762	0.519401	0.0852356	6.09371	1.10323e-09	9.75641e-09	Hilpda	hypoxia inducible lipid droplet associated		69573
2526.54	0.242172	0.0397568	6.09133	1.11973e-09	9.8929e-09	Vamp3	vesicle-associated membrane protein 3	04130	22319
840.875	0.364825	0.0599082	6.08974	1.13098e-09	9.98902e-09	Jmjd4	jumonji domain containing 4		194952
2925.39	0.224308	0.0368357	6.08942	1.13319e-09	1.00054e-08	Arhgap24	Rho GTPase activating protein 24		231532
836.397	0.402378	0.0660871	6.0886	1.13901e-09	1.00536e-08	Lca5	Leber congenital amaurosis 5 (human)		75782
1237.93	0.29832	0.0490474	6.08228	1.18486e-09	1.04483e-08	Mxi1	MAX interactor 1, dimerization protein		17859
755.687	0.415477	0.0683218	6.08119	1.19297e-09	1.05131e-08	Kazn	kazrin, periplakin interacting protein		71529
2482.39	0.269046	0.0442528	6.07975	1.20367e-09	1.0604e-08	Pum3	pumilio RNA-binding family member 3		52874
69.4541	1.20212	0.197758	6.07872	1.21142e-09	1.06689e-08	Areg	amphiregulin	04012	11839
945.55	0.355089	0.0584512	6.07497	1.24015e-09	1.09184e-08	Pla2r1	phospholipase A2 receptor 1	04145	18779
2446.25	0.249141	0.0410141	6.07452	1.24359e-09	1.09417e-08	Gfpt2	glutamine fructose-6-phosphate transaminase 2	00250	14584
155.194	0.880806	0.145055	6.0722	1.26167e-09	1.10903e-08	Kcnh2	potassium voltage-gated channel, subfamily H (eag-related), member 2		16511
942.856	0.340562	0.0560982	6.07082	1.27262e-09	1.1183e-08	Galnt18	polypeptide N-acetylgalactosaminyltransferase 18	00512	233733
3551.99	0.200603	0.033064	6.0671	1.30237e-09	1.14299e-08	Lrp12	low density lipoprotein-related protein 12		239393
6354.53	0.173196	0.0285599	6.06429	1.32541e-09	1.16247e-08	Cars	cysteinyl-tRNA synthetase	00970	27267
1610.12	0.317439	0.0523506	6.06371	1.33021e-09	1.16594e-08	Nudcd2	NudC domain containing 2		52653
1370.61	0.30431	0.050189	6.06328	1.33373e-09	1.16866e-08	H4c1	H4 clustered histone 1	05322	326619
12696.8	0.135948	0.0224255	6.06223	1.34244e-09	1.17578e-08	Gtf3c1	general transcription factor III C 1		233863
3167.27	0.239851	0.039565	6.0622	1.34271e-09	1.17578e-08	Casp3	caspase 3	04010	12367
90.9204	1.1792	0.194622	6.05892	1.37038e-09	1.19964e-08
5394.52	0.176885	0.0292684	6.04355	1.50759e-09	1.3185e-08	Naa15	N(alpha)-acetyltransferase 15, NatA auxiliary subunit		74838
7695.37	0.251961	0.0416943	6.04304	1.51235e-09	1.32224e-08	Rrm2	ribonucleotide reductase M2	00230	20135
7897.06	0.168468	0.0278964	6.03905	1.55024e-09	1.35451e-08	Kdelr2	KDEL (Lys-Asp-Glu-Leu) endoplasmic reticulum protein retention receptor 2		66913
3770.85	0.238909	0.0395667	6.03815	1.55891e-09	1.36166e-08	Dnajc8	DnaJ heat shock protein family (Hsp40) member C8		68598
6026.36	0.192752	0.0319263	6.03741	1.56608e-09	1.36663e-08	Psmc6	proteasome (prosome, macropain) 26S subunit, ATPase, 6	03050	67089
2549.36	0.213992	0.03545	6.03644	1.57548e-09	1.3744e-08	Kif18b	kinesin family member 18B		70218
2756.45	0.250871	0.0416298	6.02624	1.67816e-09	1.46259e-08	Txndc16	thioredoxin domain containing 16		70561
3985.26	0.262153	0.0435432	6.02053	1.73845e-09	1.51323e-08	Gnl3	guanine nucleotide binding protein-like 3 (nucleolar)	03008	30877
862.101	0.437877	0.0728442	6.01115	1.84215e-09	1.60149e-08	Rnd1	Rho family GTPase 1	04360	223881
10559.3	0.159274	0.026499	6.01054	1.84903e-09	1.60696e-08	Midn	midnolin		59090
950.847	0.319973	0.053254	6.00842	1.87338e-09	1.62711e-08	Ubxn2a	UBX domain protein 2A		217379
593.307	0.430748	0.0716949	6.00807	1.87743e-09	1.63011e-08	Septin5	septin 5	05012	18951
2627.56	0.218087	0.0363113	6.00604	1.90107e-09	1.65012e-08	Uap1	UDP-N-acetylglucosamine pyrophosphorylase 1	00520	107652
8585.95	0.200284	0.0333563	6.00437	1.92075e-09	1.66668e-08	Azin1	antizyme inhibitor 1		54375
6136.45	0.199993	0.0333313	6.00016	1.97118e-09	1.70936e-08	Nup50	nucleoporin 50	03013	18141
5555	0.196501	0.0327584	5.99848	1.99176e-09	1.72667e-08	Pprc1	peroxisome proliferative activated receptor, gamma, coactivator-related 1		226169
107	1.0771	0.179566	5.99833	1.99351e-09	1.72765e-08	9530053A07Rik	RIKEN cDNA 9530053A07 gene		319482
2734.65	0.240409	0.040083	5.99776	2.00052e-09	1.73318e-08	Ostf1	osteoclast stimulating factor 1		20409
1124.26	0.36475	0.0608152	5.99767	2.00169e-09	1.73365e-08	Ifi30	interferon gamma inducible protein 30	04612	65972
288.563	0.582477	0.0971495	5.99567	2.02648e-09	1.75403e-08	Lrrc75b	leucine rich repeat containing 75B		192734
1925.82	0.258754	0.0431597	5.99526	2.03165e-09	1.7574e-08	Slc25a40	solute carrier family 25, member 40		319653
15056.2	0.123772	0.0206768	5.98604	2.15007e-09	1.8581e-08	Pbx1	pre B cell leukemia homeobox 1		18514
65.1734	1.29915	0.217124	5.98344	2.18468e-09	1.88682e-08	Gm8177	La ribonucleoprotein domain family, member 4 pseudogene		666585
3833.99	0.199778	0.0333971	5.9819	2.20547e-09	1.90419e-08	Mrtfb	myocardin related transcription factor B		239719
19770.9	0.183639	0.0307145	5.9789	2.24652e-09	1.93842e-08	Dstn	destrin		56431
1832.23	0.281433	0.0470821	5.97748	2.26618e-09	1.95477e-08	Cnnm2	cyclin M2		94219
14178.7	0.129405	0.0216797	5.96894	2.38802e-09	2.05795e-08	Phldb1	pleckstrin homology like domain, family B, member 1		102693
1908.89	0.260493	0.0436584	5.96661	2.42235e-09	2.08558e-08	Pef1	penta-EF hand domain containing 1		67898
678.529	0.418622	0.0701684	5.96596	2.43195e-09	2.0932e-08	Ano1	anoctamin 1, calcium activated chloride channel		101772
11567.3	0.138907	0.0232935	5.96334	2.47131e-09	2.12509e-08	Ptpn23	protein tyrosine phosphatase, non-receptor type 23		104831
1442.4	0.274068	0.0459603	5.96315	2.47416e-09	2.12689e-08	Slc9a5	solute carrier family 9 (sodium/hydrogen exchanger), member 5		277973
3060.81	0.234894	0.0394151	5.95949	2.53029e-09	2.17379e-08	Tmed5	transmembrane p24 trafficking protein 5		73130
3688.75	0.193256	0.0324299	5.95918	2.53503e-09	2.17718e-08	Rps11	ribosomal protein S11	03010	27207
2910.44	0.267952	0.0449765	5.9576	2.55972e-09	2.19703e-08	Cacybp	calcyclin binding protein	04310	12301
615.405	0.485888	0.0815623	5.95726	2.56501e-09	2.20089e-08	Il33	interleukin 33	04623	77125
1165.42	0.342468	0.0575001	5.95596	2.5855e-09	2.21778e-08	Pole4	polymerase (DNA-directed), epsilon 4 (p12 subunit)	00230	66979
253.766	0.740438	0.124355	5.95425	2.61274e-09	2.24045e-08	Mir763	microRNA 763		791076
292.097	0.708774	0.119068	5.95268	2.63781e-09	2.26055e-08	Tspyl5	testis-specific protein, Y-encoded-like 5		239364
445.253	0.468125	0.0786567	5.9515	2.65695e-09	2.27625e-08	Actg2	actin, gamma 2, smooth muscle, enteric	04270	11468
144.058	0.847615	0.142436	5.95084	2.66778e-09	2.28482e-08	Mgst2	microsomal glutathione S-transferase 2	00480	211666
1265.51	0.310334	0.0521962	5.94554	2.75553e-09	2.35779e-08	Strbp	spermatid perinuclear RNA binding protein		20744
2907.82	0.201316	0.0338909	5.94013	2.84793e-09	2.43459e-08	Pidd1	p53 induced death domain protein 1	04115	57913
6365.46	0.183419	0.0308788	5.93997	2.8507e-09	2.43621e-08	Ireb2	iron responsive element binding protein 2		64602
2727.06	0.254332	0.042836	5.93734	2.89688e-09	2.47414e-08	Ifi27	interferon, alpha-inducible protein 27		52668
5340.01	0.176043	0.0296946	5.92844	3.05828e-09	2.60877e-08	Elob	elongin B	04120	67673
1389.1	0.278313	0.0469972	5.9219	3.18245e-09	2.71135e-08	Klhl2	kelch-like 2, Mayven		77113
21013.4	0.127513	0.021545	5.91847	3.24945e-09	2.76673e-08	Tcf20	transcription factor 20		21411
4034.08	0.186055	0.0314732	5.91154	3.38927e-09	2.884e-08	Mnt	max binding protein		17428
6112.88	0.15186	0.0257065	5.90747	3.47393e-09	2.95423e-08	Elk4	ELK4, member of ETS oncogene family	04010	13714
4372.22	0.173786	0.0294605	5.89896	3.65798e-09	3.10979e-08	Scap	SREBF chaperone		235623
3387.81	0.223477	0.0378938	5.89746	3.6915e-09	3.13636e-08	Gramd4	GRAM domain containing 4		223752
482.839	0.497696	0.0844409	5.89402	3.76907e-09	3.2003e-08	Notch4	notch 4	04320	18132
10254.6	0.206146	0.035034	5.88416	4.00089e-09	3.39402e-08	Cct5	chaperonin containing Tcp1, subunit 5 (epsilon)		12465
2845.25	0.206786	0.0351432	5.88409	4.00253e-09	3.39437e-08	Rnf126	ring finger protein 126		70294
2599.55	0.241695	0.0410928	5.88169	4.06087e-09	3.44278e-08	Hras	Harvey rat sarcoma virus oncogene	04010	15461
7371.74	0.183879	0.0312645	5.88139	4.06827e-09	3.448e-08	Atp6ap2	ATPase, H+ transporting, lysosomal accessory protein 2		70495
6106.25	0.168859	0.028711	5.88133	4.06991e-09	3.44834e-08	Psmd11	proteasome (prosome, macropain) 26S subunit, non-ATPase, 11	03050	69077
2206.41	0.22468	0.0382106	5.88003	4.10199e-09	3.47339e-08	Wdhd1	WD repeat and HMG-box DNA binding protein 1		218973
6026.08	0.16658	0.0283332	5.87932	4.11958e-09	3.48615e-08	Pitrm1	pitrilysin metallepetidase 1		69617
8549.57	0.164563	0.0280162	5.87386	4.25767e-09	3.59861e-08	Bicd2	BICD cargo adaptor 2		76895
4771.34	0.176115	0.0299966	5.87116	4.32748e-09	3.6565e-08	Fam114a1	family with sequence similarity 114, member A1		68303
2681.96	0.207523	0.0353811	5.86538	4.48118e-09	3.78522e-08	Dcakd	dephospho-CoA kinase domain containing		68087
222.042	0.659529	0.112484	5.86329	4.53777e-09	3.83185e-08	Krt80	keratin 80		74127
5696.69	0.242195	0.0413086	5.86307	4.54393e-09	3.83588e-08	Kpna2	karyopherin (importin) alpha 2		16647
9039.6	0.161771	0.0275942	5.86249	4.55985e-09	3.84815e-08	Gls	glutaminase	00250	14660
3619.29	0.240408	0.0410364	5.85839	4.67372e-09	3.94184e-08	Vnn1	vanin 1	00770	22361
[truncated: 2,795 more rows]

## Sheet: Genes.Down
baseMean	log2FoldChange	lfcSE	stat	pvalue	padj	SYMBOL	GENENAME	PATH	ENTREZID
[truncated: 4,004 more rows]

[truncated: 1 more sheets: Resultados.Ordenados]
